# Supplementary material for: Somatosensory augmentation has sustained effects on mediolateral foot placement modulation while walking in people with chronic stroke
Source: Gait Posture. Author manuscript; Available in PMC 2026 Jun 23. (PMC13289792; doi:10.1016/j.gaitpost.2025.110005)
Supplement: 2 [file NIHMS2184629-supplement-2.xlsx]

## Sheet: pFP Augmented
		AUG001	AUG002	AUG003	AUG004	AUG005	AUG006	AUG007	AUG008	AUG009	AUG010	AUG011	AUG012	AUG013	AUG014	AUG015	AUG016	AUG017	AUG018	AUG019	AUG020	AUG001	AUG002	AUG003	AUG004	AUG005	AUG006	AUG007	AUG008	AUG009	AUG010	AUG011	AUG012	AUG013	AUG014	AUG015	AUG016	AUG017	AUG018	AUG019	AUG020
Minute Number	Condition	Paretic	Paretic	Paretic	Paretic	Paretic	Paretic	Paretic	Paretic	Paretic	Paretic	Paretic	Paretic	Paretic	Paretic	Paretic	Paretic	Paretic	Paretic	Paretic	Paretic	NonParetic	NonParetic	NonParetic	NonParetic	NonParetic	NonParetic	NonParetic	NonParetic	NonParetic	NonParetic	NonParetic	NonParetic	NonParetic	NonParetic	NonParetic	NonParetic	NonParetic	NonParetic	NonParetic	NonParetic
1	Baseline	-0.305808	0.0433561	0.2532	0.02431	-0.0209873	0.102566	0.120445	0.027565	0.0448721	0.0179159	-0.0613423	0.0765717	0.0750118	0.0922155	0.0396763	-0.363728	-0.0846737	-0.000680703	0.0804121	-0.187061	0.0785391	-0.0214414	0.239901	-0.0488599	-0.1401	0.0900835	-0.0953388	0.111303	0.0388699	-0.0253838	-0.298785	0.0886875	0.175431	-0.217287	-0.0428996	-0.0296466	-0.138367	-0.0347575	-0.147786	-0.00913999
2	Baseline	0.197249	0.0768988	-0.135664	-0.170239	-0.0386942	0.0133236	-0.178722	0.0290902	0.00843632	0.134408	-0.220624	-0.105767	-0.0296499	-0.310581	0.0409135	0.0946653	0.0223577	-0.0189192	-0.0751607	0.0626718	0.0119615	-0.0325916	-0.0179242	0.24289	0.125351	-0.161307	-0.143768	0.0190275	-0.0880652	0.0655252	0.0597397	0.0918852	-0.110893	0.188772	0.176989	-0.0352463	0.142057	-0.0245022	-0.0878749	0.083112
3	Baseline	0.108559	-0.120255	-0.117535	0.145929	0.0596815	-0.115889	0.0582768	-0.0566553	-0.0533084	-0.152324	0.281966	0.0291951	-0.045362	0.218365	-0.0805898	0.269063	0.062316	0.0195999	-0.00525148	0.124389	-0.0905005	0.054033	-0.221977	-0.194031	0.0147488	0.071224	0.239107	-0.130331	0.0491952	-0.0401414	0.239045	-0.180573	-0.0645379	0.0285148	-0.13409	0.0648929	-0.00369014	0.0592597	0.23566	-0.0739721
4	Augmented	0.127962	0.338389	0.0196728	0.0227222	0.646653	0.543372	0.110978	-0.233496	-0.0895992	0.0371298	0.23122	0.0226127	0.420983	-0.0186158	0.572866	-0.460892	0.00471717	0.418245	0.060865	0.2539	-0.0930596	0.220243	-0.220317	0.301259	0.599201	0.237175	0.0769845	-0.440339	-0.0494629	-0.157139	0.154001	0.0551864	0.300317	-0.184706	0.522285	-0.0274054	-0.00949597	0.430478	-0.00501546	0.446088
5	Augmented	0.269865	0.107027	0.0396566	0.458923	0.488319	0.263483	-0.330153	-0.0390533	0.079717	-0.0571733	-0.222195	0.188368	0.341792	-0.015467	0.186736	-0.136607	0.0507486	0.535904	0.231264	0.444588	-0.129844	0.0557649	0.282176	0.212623	0.574621	-0.045233	0.179617	-0.125646	0.270055	0.108678	0.270185	0.0109498	-0.0569387	0.0584634	-0.00044224	-0.253207	-0.109358	0.754753	0.201563	0.251819
6	Augmented	0.151606	0.183093	0.147401	0.165593	0.0535806	0.534951	-0.0523324	0.125448	-0.0221822	0.0130252	0.119166	0.339647	-0.0754556	0.110141	0.157944	-0.151551	0.253852	0.327861	-0.0157893	0.22662	0.00521674	0.0674829	-0.0083265	0.333979	0.369258	0.426829	0.220215	-0.425379	0.136093	-0.149445	-0.121704	0.0506865	-0.0944045	-0.0194825	0.149105	0.0416337	-0.0657368	0.617214	-0.263858	0.447068
7	Augmented	0.157628	0.114927	-0.00122334	-0.240125	0.652901	0.303194	-0.104809	-0.161796	0.048705	-0.131539	-0.0512927	0.416777	0.327097	0.451976	0.102913	-0.283055	0.150901	0.579727	-0.0471626	0.185193	0.159781	0.30136	-0.0372786	-0.0166477	0.608861	0.236791	0.217502	-0.127515	0.289546	-0.249446	0.0436894	-0.122355	0.440242	0.117802	-0.1482	-0.0375623	0.28511	0.329088	0.259474	0.152463
8	Augmented	0.0861664	0.0427331	0.136714	-0.0494612	0.512261	0.396349	0.154152	-0.22028	0.194512	-0.187301	-0.0791538	0.481768	0.0444572	0.434361	0.258564	-0.501287	0.267955	0.72009	0.0564131	0.343639	0.0517409	-0.0277538	0.0738888	0.119936	0.503914	0.172646	0.187461	-0.303142	0.0113724	-0.284788	-0.0780155	-0.202927	0.058663	0.352737	0.0240269	0.135805	-0.0317393	0.773669	-0.0434672	0.0385272
9	Catch	0.262808	0.159634	0.0743195	-0.101818	0.205106	0.151171	-0.147293	-0.198787	-0.0340263	0.154613	0.444275	0.434251	-0.0536755	0.2287	0.429116	-0.405474	-0.17124	0.0280852	-0.0222198	0.0866563	-0.105693	0.216098	0.106713	-0.071589	0.301657	0.269156	0.00574006	0.0641917	0.375251	-0.170817	0.189733	-0.063057	-0.0180448	-0.17786	0.281784	0.038119	-0.0679762	0.0547595	-0.101346	0.00116693
10	Augmented	0.150615	0.450405	0.414054	-0.0886983	0.484997	0.235863	0.315034	0.179311	0.00757087	0.0521102	-0.418972	0.554956	0.261363	0.421338	0.381018	-0.459661	-0.0997318	0.518333	0.451765	0.153163	0.218174	0.398275	0.392183	0.0562515	0.578481	0.00890036	0.378031	0.381883	-0.263083	-0.0980973	-0.0132773	0.0466818	0.26246	0.338555	0.151671	-0.104647	-0.230611	0.539002	0.323226	0.365612
11	Augmented	0.264371	-0.0715346	0.0165396	0.478988	0.434649	0.469061	-0.0979363	0.343322	0.0931542	-0.0650739	0.0315339	0.418527	-0.112752	0.325565	0.255334	0.0460317	-0.139209	0.285108	0.0110119	0.164178	-0.0531714	0.237896	0.147285	-0.101522	0.581124	-0.0545841	0.0645019	0.169729	-0.151115	-0.385586	-0.0806979	0.0680083	-0.0803084	0.23795	-0.0288932	-0.0364639	-0.217103	0.680498	-0.0370647	0.652897
12	Augmented	0.24843	-0.0269733	0.048299	-0.139773	0.660707	0.451537	-0.206676	0.306042	0.530781	0.0781131	-0.0827799	0.282636	0.277034	0.452245	0.163229	-0.288838	-0.0127247	0.269941	0.0883379	0.414974	-0.142178	0.0740113	-0.22587	0.0542234	0.501349	-0.000384306	0.0238386	0.173743	0.182948	-0.103301	-0.00271495	-0.0233113	0.36833	0.332726	0.124577	0.256082	0.0559164	0.534689	0.327121	0.483703
13	Augmented	0.456978	-0.121594	0.21622	-0.0358225	0.502212	0.514318				0.148988		0.205652	-0.0360318	0.160852	0.522118	-0.168373	-0.224851	0.529405	0.24292		0.0967882	0.00341871	-0.363624	0.0551482	0.596555	0.161753				0.0183625		-0.133653	-0.107132	0.0178451	0.0692718	-0.121707	-0.127628	0.63082	-0.0200899
14	Augmented	0.0844745	0.242684	0.206837	0.18089	0.455604	0.22083				0.0917176		0.298156	-0.0322975	-0.0288284	0.214763	-0.417137	0.282153	0.0790258	0.00607249		-0.00679303	0.355956	0.0682188	0.113216	0.518189	-0.0912195				-0.086651		0.126789	0.136615	0.103287	0.0318529	-0.187093	0.0190964	0.215371	0.0285307
15	Catch	0.0376697	-0.00486889	0.0787105	0.0845048	-0.0500388	0.244061				-0.0113101		0.202021	0.184991	0.460407	0.243343	-0.185295	0.151391	0.484419	0.0509008		0.17258	0.134111	0.0904132	0.158582	-0.011245	0.156114				-0.243725		0.0966082	-0.0369936	0.127693	0.0624661	0.0314262	-0.0121362	0.65525	-0.261808
16	Augmented	0.30511	-0.0770152	0.0403396	-0.314213	0.505206	0.290542				-0.108574		0.405297	0.0730063	0.361203	0.458747	-0.357656	-0.0157737	0.285828	-0.0535917		-0.245162	0.0266256	0.0548582	-0.103788	0.600501	0.086651				-0.106867		0.169754	0.00893584	0.119271	0.306264	-0.0814314	-0.0604099	0.378846	-0.0983047
17	Augmented	0.346793	0.160911	-0.207282	-0.106364	0.421968	-0.0591312				-0.0274752		0.278191	0.249952	0.0611726	0.459013	-0.0558867	0.0217613	0.359125	-0.0550641		0.102151	0.624001	-0.235611	-0.157359	0.580849	0.22914				-0.173561		0.280496	-0.0531925	0.257844	0.186155	0.27654	0.147559	0.37629	-0.0975232
18	Augmented	0.193472	0.302486	0.114802	-0.312738	0.521215	0.257227				-0.263135		0.262907	0.62061	0.36871	0.425965	-0.315423	0.302277	0.241663	0.0722725		-0.245651	0.152543	0.171709	-0.323799	0.633606	0.183559				-0.307495		0.0250188	0.0993153	0.306175	0.208608	0.211312	0.305415	0.670882	0.0066839
19	Augmented			0.139407	0.204378		0.404615						0.569678	0.107819		0.397173	-0.388115		0.386957	-0.339189				-0.107431	0.00547651		0.303489						0.262095	0.303996		0.0887018	0.141899		0.383167	-0.172517
20	Augmented			-0.0707445	0.147917		0.345628						0.307455	-0.0247592		0.674048	-0.250313		0.146108	-0.17534				-0.0840811	0.163096		0.0743253						0.186818	0.323147		0.0305934	0.0412898		0.30649	0.374074
21	Catch			-0.0663065	-0.0863746		0.272024						0.00873742	0.117303		0.464132	-0.172961		0.203434	0.483058				-0.119804	0.0877259		0.0550644						-0.257108	0.508596		0.245135	0.0900312		0.35303	-0.0673334

## Sheet: Bdisp Augmented
		AUG001	AUG002	AUG003	AUG004	AUG005	AUG006	AUG007	AUG008	AUG009	AUG010	AUG011	AUG012	AUG013	AUG014	AUG015	AUG016	AUG017	AUG018	AUG019	AUG020	AUG001	AUG002	AUG003	AUG004	AUG005	AUG006	AUG007	AUG008	AUG009	AUG010	AUG011	AUG012	AUG013	AUG014	AUG015	AUG016	AUG017	AUG018	AUG019	AUG020
Minute Number	Condition	Paretic	Paretic	Paretic	Paretic	Paretic	Paretic	Paretic	Paretic	Paretic	Paretic	Paretic	Paretic	Paretic	Paretic	Paretic	Paretic	Paretic	Paretic	Paretic	Paretic	NonParetic	NonParetic	NonParetic	NonParetic	NonParetic	NonParetic	NonParetic	NonParetic	NonParetic	NonParetic	NonParetic	NonParetic	NonParetic	NonParetic	NonParetic	NonParetic	NonParetic	NonParetic	NonParetic	NonParetic
1	Baseline	-0.493091	-0.0408147	0.216378	0.243294	0.06641	0.133555	0.189282	0.196865	-0.0277094	0.0889392	0.00417515	0.165449	0.273139	-0.0391169	0.127878	-0.397139	-0.114504	-0.0602843	0.122845	-0.293509	0.0653138	-0.251821	0.3402	0.0265944	-0.123236	0.0199941	-0.115937	0.181745	0.0992745	-0.0857705	-0.162493	0.102318	0.298463	-0.396933	0.00178935	0.0322967	-0.208191	-0.0903768	-0.274401	-0.0157951
2	Baseline	0.348907	0.150391	-0.143667	-0.520809	-0.0831657	0.00533744	-0.315067	0.100985	0.0444174	0.121755	-0.449877	-0.183582	-0.0944	-0.17713	-0.121362	0.044735	0.051293	0.111598	-0.0567616	0.153253	-0.0412278	0.0309103	-0.0823494	0.103926	0.0721435	-0.242767	-0.0706978	-0.0584175	-0.0905972	0.0997064	0.0972822	0.070426	-0.361892	0.223499	0.187486	-0.111572	0.129633	-0.101361	-0.00532763	0.105484
3	Baseline	0.144184	-0.109576	-0.0727101	0.277515	0.0167557	-0.138893	0.125785	-0.29785	-0.016708	-0.210694	0.445702	0.0181322	-0.178739	0.216247	-0.00651599	0.352404	0.0632113	-0.0513139	-0.0660833	0.140257	-0.024086	0.22091	-0.257851	-0.13052	0.0510922	0.222773	0.186634	-0.123327	-0.00867735	-0.0139359	0.065211	-0.172744	0.0634289	0.173434	-0.189275	0.0792752	0.0785581	0.191738	0.279729	-0.0896886
4	Augmented	0.251658	0.426498	0.0202945	0.0181765	0.508975	0.568753	0.191779	-0.936047	0.333703	0.144108	0.388415	0.0876643	0.695205	0.0661135	0.620263	-0.692387	0.197035	0.544278	-0.021669	0.379298	-0.0904548	0.324291	-0.377177	0.312098	0.871178	0.228465	0.492802	-0.594979	-0.219744	-0.134007	0.0559957	0.0515079	0.474497	-0.439874	0.443367	0.213922	0.056407	0.31404	0.10782	0.449977
5	Augmented	0.539255	0.155523	0.0420879	0.567944	0.46411	0.296961	-0.565292	-0.0073938	0.362315	0.00280801	-0.149617	0.401278	0.649317	-0.0433053	0.0811951	-0.190798	0.169942	0.696331	0.371985	0.542661	-0.139194	0.0453078	0.437591	0.207685	0.61742	-0.12303	0.235275	-0.172098	-0.0328394	0.0683569	0.175419	0.0307124	0.0264066	-0.0761509	-0.0114352	-0.0548627	-0.221529	0.832158	0.312764	0.214802
6	Augmented	0.314522	0.255718	0.0805568	0.251968	0.0936328	0.508114	-0.00919601	0.241712	0.264019	0.0311534	0.307381	0.581721	0.026379	0.0870632	0.320016	-0.318708	0.29001	0.477414	-0.031246	0.360668	0.053747	0.0806753	0.203022	0.453711	0.368579	0.287807	0.278713	-0.672047	0.0530153	-0.131543	-0.222724	0.0332536	-0.0161932	0.104674	0.0920935	0.304234	-0.0333398	0.675854	-0.142052	0.361906
7	Augmented	0.236558	0.148062	0.00271339	-0.185571	0.766564	0.32734	-0.076419	-0.168332	0.231302	-0.00254769	-0.056892	0.56735	0.638861	0.278854	-0.0731272	-0.301947	0.221448	0.660765	0.0299815	0.275162	0.0964122	0.464203	-0.0666086	0.0351117	0.550229	0.232331	0.319001	-0.113921	0.303492	-0.129099	0.113536	-0.160223	0.50683	0.134044	-0.17268	0.261374	0.197534	0.440208	0.370351	0.106615
8	Augmented	0.065374	0.0176664	0.251479	-0.0107035	0.458562	0.532736	0.212868	-0.228674	0.660371	-0.138783	-0.152157	0.506106	0.300583	0.301602	0.314713	-0.546197	0.287469	0.941875	-0.0342776	0.24059	0.161154	-0.0154245	0.206657	0.164044	0.721493	0.142027	0.197108	-0.283382	0.00432513	-0.140847	0.0135818	-0.262082	0.129478	0.492028	0.126219	0.235607	-0.0224198	0.789583	0.0436761	0.0436454
9	Catch	0.424066	0.190527	0.304599	-0.0910309	0.31922	0.139232	-0.350454	-0.835663	0.0286867	0.373297	0.470724	0.682411	-0.0332486	0.156578	0.418942	-0.565165	-0.138099	0.0145427	-0.374872	0.285725	-0.129605	0.399416	0.135282	-0.0394476	0.279981	0.441943	0.0369921	-0.0795961	0.361383	-0.0470297	0.201781	-0.02641	-0.00526942	-0.244973	0.250897	0.304308	-0.223868	0.209779	0.135847	-0.335014
10	Augmented	0.102454	0.467935	0.314223	-0.0468033	0.516262	0.25936	0.415419	0.11321	0.357812	0.0433475	-0.35177	0.717332	0.198018	0.728437	0.422536	-0.694532	-0.0553307	0.567417	0.541919	0.306941	0.181796	0.646209	0.520553	0.0327052	0.643036	-0.0503492	0.421042	0.107472	-0.211799	0.0517389	0.0589553	0.0234274	0.397622	0.542178	0.0472842	0.156949	-0.408671	0.445261	0.509567	0.430961
11	Augmented	0.309056	0.074307	0.0690742	0.720742	0.286094	0.432586	-0.174704	0.494462	0.132296	0.141484	0.133733	0.693485	-0.407195	0.235774	0.357571	0.084183	-0.0637586	0.313164	-0.0628937	0.0210328	0.0031426	0.200907	0.305362	-0.115019	0.841681	-0.0961722	0.0931765	-0.133088	-0.203928	-0.370948	-0.137029	0.0650819	0.0382942	0.421815	-0.027077	0.0839365	-0.502744	0.611695	-0.12624	0.851142
12	Augmented	0.502105	0.0282985	0.175494	-0.000955314	0.677135	0.473248	-0.407111	0.296851	0.673336	0.339739	0.0678056	0.477032	0.559793	0.502707	0.20744	-0.348788	-0.115316	0.419476	0.0131759	0.533517	-0.145697	0.0452441	-0.0807442	0.122325	0.582592	-0.0242537	-0.0560104	0.171177	0.253831	-0.121182	-0.0958612	-0.0649181	0.439333	0.500934	0.104411	0.371943	0.0120466	0.53285	0.404058	0.605125
13	Augmented	0.507873	-0.0431793	0.371224	-0.0332857	0.459183	0.576524				0.141132		0.317607	0.127536	0.11651	0.470507	-0.188657	-0.206226	0.742007	0.109917		0.156071	-0.0999786	0.0547063	0.10823	0.74352	0.115795				0.153532		-0.0683073	0.0483239	0.0719066	0.124832	-0.182947	-0.329736	0.703474	0.323617
14	Augmented	0.088763	0.0120313	0.317929	0.291987	0.417804	0.17035				0.140827		0.49048	0.131399	-0.113263	0.344925	-0.5485	0.289288	0.212462	-0.0217128		0.0266387	0.61276	0.0974241	0.157568	0.617683	-0.145773				-0.132345		0.099549	0.24277	0.182682	-0.0264343	-0.0327684	0.0153001	0.123569	0.0901208
15	Catch	0.129887	0.102898	0.227006	0.117357	-0.0669334	0.295693				0.0427438		0.260717	0.108731	0.274139	0.311105	-0.182382	0.201538	0.64676	0.00727904		0.477272	0.339726	0.276868	0.201763	-0.285635	0.225297				-0.027574		0.0693857	0.1649	0.286339	0.0742706	0.254128	-0.0287463	0.648023	-0.213746
16	Augmented	0.431498	-0.0442519	0.198717	-0.634893	0.528726	0.349913				0.16258		0.483034	-0.147779	0.354508	0.361417	-0.574135	-0.0893212	0.271372	-0.529874		-0.280231	0.0969913	0.0938175	0.0024001	0.776077	-0.017133				-0.147337		0.207236	0.161921	0.264443	0.282654	0.0305921	-0.0824854	0.394193	0.195042
17	Augmented	0.439855	0.12215	-0.269008	-0.148346	0.428966	-0.084262				0.0372413		0.416189	0.420358	-0.0350451	0.417411	-0.0761269	-0.0201241	0.512904	-0.267516		0.0957186	0.714093	0.0488213	-0.122603	0.604133	0.27656				-0.0373093		0.208259	0.0185243	0.352205	0.113954	0.547619	0.153485	0.425047	0.0307044
18	Augmented	0.102958	0.298995	0.0651015	-0.456684	0.55475	0.284045				-0.173012		0.350442	0.90157	0.261414	0.418195	-0.382276	0.345049	0.337378	0.0546192		-0.189728	0.494037	0.358776	-0.257182	0.75997	0.113194				-0.426881		-0.00430479	0.23852	0.466635	0.244049	0.333584	0.343031	0.65808	0.0731706
19	Augmented			0.122872	0.410941		0.416411						0.943881	0.233296		0.248898	-0.404065		0.430722	-0.652739				0.0810015	0.0726037		0.330718						0.20865	0.50404		0.00727009	0.314978		0.561343	-0.0250852
20	Augmented			-0.0707074	0.217177		0.402741						0.642837	0.0530496		0.664479	-0.347103		0.25421	-0.367774				0.00813626	0.225679		0.130134						0.0945689	0.485695		-0.172753	0.250345		0.260506	0.488615
21	Catch			0.0134683	-0.226938		0.191773						0.0374137	0.193254		0.507586	-0.367828		0.452947	0.47386				-0.0483231	0.114295		0.139588						-0.241019	0.614559		0.162233	0.314314		0.269714	0.0211952

## Sheet: Error Augmented
		AUG001	AUG002	AUG003	AUG004	AUG005	AUG006	AUG007	AUG008	AUG009	AUG010	AUG011	AUG012	AUG013	AUG014	AUG015	AUG016	AUG017	AUG018	AUG019	AUG020	AUG001	AUG002	AUG003	AUG004	AUG005	AUG006	AUG007	AUG008	AUG009	AUG010	AUG011	AUG012	AUG013	AUG014	AUG015	AUG016	AUG017	AUG018	AUG019	AUG020
Minute Number	Condition	Paretic	Paretic	Paretic	Paretic	Paretic	Paretic	Paretic	Paretic	Paretic	Paretic	Paretic	Paretic	Paretic	Paretic	Paretic	Paretic	Paretic	Paretic	Paretic	Paretic	NonParetic	NonParetic	NonParetic	NonParetic	NonParetic	NonParetic	NonParetic	NonParetic	NonParetic	NonParetic	NonParetic	NonParetic	NonParetic	NonParetic	NonParetic	NonParetic	NonParetic	NonParetic	NonParetic	NonParetic
1	Baseline	1.38333	3.4939	-0.1811	-0.775209	0.432629	2.32245	-0.448116	4.13528	0.992355	-1.01791	0.766533	-0.293195	-0.356903	1.06695	-0.336893	-0.805017	-0.730239	0.781142	0.942663	1.10991	-1.07455	3.24789	2.58819	0.694793	-0.24401	0.378228	-0.350074	1.29144	-0.733954	-0.512095	-0.917957	-1.29281	-2.30648	0.148368	-1.71665	1.03802	-0.203707	-0.46261	0.676862	0.766407
2	Baseline	-0.728497	-2.50642	-0.411935	2.35139	0.259213	-1.09753	0.511803	-1.5603	-3.46089	1.18861	0.416074	0.251129	-0.755569	-0.790082	0.849758	1.69301	0.158721	-1.00647	-0.517165	-1.76201	-1.12187	-4.55752	-0.969015	0.0804012	-0.24499	0.059943	-0.572854	-0.969818	1.61895	-0.00246506	-0.0542996	0.359871	2.6405	1.43044	0.672638	-1.32137	-0.309706	0.546066	-0.330416	-1.1117
3	Baseline	-0.654835	-0.98748	0.593036	-1.57619	-0.691843	-1.22492	-0.0636874	-2.57498	2.46854	-0.170703	-1.18261	0.0420667	1.11247	-0.276864	-0.512865	-0.887992	0.571518	0.22533	-0.425499	0.652095	2.19642	1.30963	-1.61917	-0.775194	0.488999	-0.438171	0.922928	-0.321618	-0.884999	0.51456	0.972257	0.932935	-0.334014	-1.57881	1.04401	0.283351	0.513413	-0.0834559	-0.346446	0.345294
4	Augmented	-1.72715	0.477719	1.82934	-1.41891	-2.22236	-1.8689	2.01331	-3.18071	3.33244	-0.304135	-1.76706	-0.791981	2.00238	0.564259	1.2061	3.56225	0.140289	-0.30217	-2.46023	0.583347	2.27749	1.70221	3.00795	-1.6959	-0.151529	-1.2682	4.31688	1.71525	5.30872	0.177185	2.92792	-0.0350061	-2.93803	1.26004	1.48311	-0.485088	0.601147	3.12266	-3.03006	-0.523442
5	Augmented	-1.54864	-0.107922	-0.0117524	-3.99628	-1.19554	0.862232	1.35266	-2.53136	2.71475	-2.12827	-3.28906	-1.53221	-1.78599	-0.891875	-0.89509	0.402387	2.15466	0.0869028	0.0140748	-0.1279	1.52613	-1.58048	2.23198	-2.19287	-0.462863	0.663606	0.439257	0.504198	0.952014	1.57685	-1.33986	-1.27516	-3.15875	3.98986	0.182366	-1.53723	0.314361	1.3756	-2.40302	0.0642744
6	Augmented	-2.03718	-1.84457	-0.0974931	-1.99066	2.02093	-0.33908	2.21178	-3.84473	-3.19147	1.50565	-1.26918	-1.69491	-3.37355	-0.49811	-2.16004	3.05083	-1.01671	-0.131158	-1.61574	-1.85697	-1.68235	-2.1913	2.39431	-0.941312	0.884025	-3.19802	1.96728	-0.418932	4.70841	-0.123942	-0.393477	-0.277939	-3.85021	-2.11522	1.08951	-1.88417	0.326776	0.818576	-2.93346	0.0859166
7	Augmented	2.10504	-1.32106	1.00514	-2.01518	-0.118865	0.230107	0.308424	-0.275855	-5.02607	-0.484273	-2.91248	-1.61602	3.09541	2.70585	-1.7056	3.30274	-0.296742	-1.29013	-1.73528	-0.802162	0.124754	0.33143	0.51309	-1.43153	1.1417	-0.409281	3.2578	1.575	-0.246361	-1.00133	-1.61908	0.0787007	0.837923	0.820716	-1.23701	-1.53442	0.413173	1.61694	-0.938314	-1.18258
8	Augmented	-2.55209	0.821895	1.6378	-3.04991	-0.702269	1.57035	3.03767	-2.96901	-0.758022	1.84039	-2.43594	-3.7814	-0.555475	1.36276	-2.71146	1.71847	-1.13177	0.94568	-1.55034	0.809279	0.762632	-2.08628	2.23497	-1.35001	0.505022	0.438326	1.59499	-1.84641	2.81455	0.87702	-1.56967	0.251347	0.65749	1.67298	-1.62108	-0.266755	-1.33959	0.558516	-2.7195	-1.30789
9	Catch	-0.842815	0.349684	1.78443	-3.05268	0.181894	-1.78082	2.21457	1.76303	-1.21117	0.354839	-3.42558	-1.02124	-0.711829	0.577284	0.192738	-0.179113	-0.108089	0.637399	-0.84019	1.64772	-1.5036	0.954529	-0.452606	-1.16064	0.164751	0.410834	1.66725	-0.202804	3.92525	-0.186632	1.75917	2.09407	-2.17749	-2.22816	1.23213	-1.1991	1.1256	0.959794	-2.285	2.94501
10	Augmented	0.828496	-0.898389	-2.25939	-2.84807	0.173282	-0.710378	3.31361	-2.82359	-0.157246	1.00348	-3.43942	-2.33892	0.26727	1.19664	0.422746	2.16589	-0.651992	0.506251	-1.45565	4.5866	1.45078	0.0832924	-0.039855	-1.54192	1.6939	-0.400168	3.69344	-2.96553	2.36025	-0.583037	0.517945	-0.504694	-3.07427	-2.20763	1.41845	-2.22243	0.600922	-0.178941	-1.94717	1.25167
11	Augmented	0.404501	1.25324	1.35142	0.372931	-0.0192238	-2.14655	3.45999	1.56137	3.06562	-0.268052	-3.4335	0.645333	-1.29645	-1.16757	-1.85607	-0.0294501	-1.15854	0.236939	0.0631674	6.03378	0.420887	2.85818	2.81512	-2.09105	1.05976	0.256922	3.94224	0.438016	2.63564	-0.0481621	-0.0586999	0.764411	-3.34038	-0.259384	0.147254	-1.42328	-0.834806	0.317923	-0.0651358	0.638039
12	Augmented	-1.92313	1.65878	2.04331	-4.02565	-1.93767	-0.803094	1.85639	-5.45152	-6.78952	-0.776112	-3.28734	-2.6677	-2.20492	0.92364	0.316974	-1.45421	-0.961181	0.252534	0.60728	4.32084	-0.314754	0.793838	1.48227	-0.935853	0.905251	1.66682	2.68198	-2.52658	2.59334	0.0377524	-1.06003	1.96043	-2.55631	-2.97868	-0.215085	-2.14585	-1.10639	-0.248221	-2.38133	-0.235792
13	Augmented	0.407451	0.288583	0.427097	-0.133041	-1.08609	-1.64316				1.05159		2.27088	-4.20922	0.0393549	0.420633	2.75207	-0.961535	0.420839	2.47753		2.499	1.25028	2.65925	-0.628994	-0.0659126	-1.60603				0.433213		-0.425864	-5.61004	-2.24756	0.220752	-1.57815	-0.2198	1.67722	-1.36446
14	Augmented	-1.81703	0.193103	-0.270216	-1.60605	-1.01208	-1.38322				0.513217		-1.58106	-5.40983	0.697375	-2.39857	2.9006	-1.16436	-1.0885	-1.29081		1.98328	-1.01642	-1.92707	0.183899	0.176128	0.17947				0.2577		-0.283829	-3.20589	-0.826538	3.1541	-0.893533	-0.288432	0.301168	-1.42471
15	Catch	-0.31691	1.14219	0.516683	-0.413033	-0.606216	-0.196235				-0.318226		-0.719514	1.20796	-1.22079	-0.70412	1.04268	0.0746266	0.277972	-2.13415		-0.223269	-5.21356	1.19254	-0.318084	0.543653	0.923987				-0.141478		-0.900718	-0.777984	-1.48103	-0.708921	-0.90969	0.239686	3.41633	0.103165
16	Augmented	-1.2698	2.04942	1.84619	0.510797	0.242242	2.28852				-0.0200421		-0.561818	2.71831	0.371634	-0.289554	3.11813	1.61635	0.551331	0.149328		-0.401983	0.470906	1.22423	-1.60265	0.884302	0.0389505				1.51079		0.924808	-1.24724	-1.61841	0.13717	0.0156029	0.458853	1.69905	-3.72589
17	Augmented	2.20643	4.56686	3.0832	-2.37283	-0.467082	-0.64902				2.78007		1.64735	-0.267368	0.730991	0.0793222	0.874591	-0.343647	1.35978	0.00179719		0.397542	1.3815	0.232217	-1.0583	-0.592062	-1.04366				-0.18609		0.281591	-0.902261	-2.57297	0.949071	-1.08013	-1.61264	1.24185	-3.25846
18	Augmented	0.886062	-0.994516	0.213563	-2.69823	-1.245	1.49968				-0.505367		-1.23358	2.04104	-0.581322	1.38102	1.23969	-0.0223718	0.518836	-1.83933		-1.24806	-3.99362	1.45123	-2.17273	0.673092	0.905927				0.690613		2.93263	0.502753	-1.23439	-0.681648	-0.428868	-0.931076	0.635329	-2.11287
19	Augmented			-0.778749	-2.20026		-0.279938						-0.48588	-2.63808		1.5186	-0.317475		4.33929	-2.19103				3.01872	-2.87934		-1.21054						0.972493	-4.08748		1.23122	0.0676559		2.51448	-2.81722
20	Augmented			1.63413	-3.09658		-0.758064						0.343229	-1.40405		-1.24798	2.04145		2.23439	-1.1504				2.01511	-1.50163		-0.155446						2.59422	-5.52177		0.0485866	0.377991		3.09808	-2.14024
21	Catch			1.58349	1.53669		-1.05313						-0.583276	-0.669173		-1.18765	0.496369		4.33153	1.01725				2.644	-1.73697		1.23495						-0.758671	-2.88877		1.00116	-1.12202		3.45874	0.603829

## Sheet: FPvar Augmented
		AUG001	AUG002	AUG003	AUG004	AUG005	AUG006	AUG007	AUG008	AUG009	AUG010	AUG011	AUG012	AUG013	AUG014	AUG015	AUG016	AUG017	AUG018	AUG019	AUG020	AUG001	AUG002	AUG003	AUG004	AUG005	AUG006	AUG007	AUG008	AUG009	AUG010	AUG011	AUG012	AUG013	AUG014	AUG015	AUG016	AUG017	AUG018	AUG019	AUG020
Minute Number	Condition	Paretic	Paretic	Paretic	Paretic	Paretic	Paretic	Paretic	Paretic	Paretic	Paretic	Paretic	Paretic	Paretic	Paretic	Paretic	Paretic	Paretic	Paretic	Paretic	Paretic	NonParetic	NonParetic	NonParetic	NonParetic	NonParetic	NonParetic	NonParetic	NonParetic	NonParetic	NonParetic	NonParetic	NonParetic	NonParetic	NonParetic	NonParetic	NonParetic	NonParetic	NonParetic	NonParetic	NonParetic
1	Baseline	1.38897	5.11137	1.01029	-1.95796	0.743385	3.38537	-0.801259	5.74965	0.409258	-1.49006	0.707227	-0.218729	-3.50223	1.54165	-1.95801	-1.36001	-0.914569	1.26121	0.958788	2.055	-1.13258	4.44794	3.05973	0.226926	-0.829056	-0.870334	0.19279	0.928793	-1.58242	-0.149786	0.105487	-1.69584	-4.46133	0.274489	-1.97323	1.08009	0.487131	-0.414326	1.82774	1.13934
2	Baseline	-0.195078	-4.47373	-0.655992	3.15766	0.246044	-1.92983	1.02152	-1.78786	-3.97025	0.648521	1.45125	0.684499	1.8064	-1.74176	1.56217	2.10572	1.14305	-1.33367	0.0693317	-2.81167	-1.30731	-4.53805	-0.997811	0.202819	-0.518678	-0.594715	-0.831537	-0.700935	3.22072	-0.72767	-0.928206	0.408589	5.27287	1.98664	-0.154596	-1.18749	-0.662992	0.577932	-0.818589	-1.39413
3	Baseline	-1.19389	-0.63764	-0.354295	-1.19971	-0.989429	-1.45555	-0.220257	-3.96179	3.56099	0.841534	-2.15848	-0.46577	1.69582	0.200114	0.395843	-0.745708	-0.228485	0.0724589	-1.02812	0.756671	2.43989	0.0901089	-2.06192	-0.429744	1.34773	1.46505	0.638747	-0.227858	-1.6383	0.877455	0.822719	1.28725	-0.811542	-2.26113	2.12783	0.107403	0.175862	-0.163606	-1.00915	0.25479
4	Augmented	-2.13836	-1.09443	2.26765	-2.84914	-0.560753	-1.35689	2.81083	-0.181157	2.49538	-1.18247	-2.51343	-2.90494	-2.86445	-0.945113	-1.02861	4.08113	-0.486508	-1.43334	-3.32785	-1.10654	2.14828	0.806065	4.66209	-1.80054	1.8673	-2.12568	6.16296	6.38548	5.93614	1.10843	2.07528	-0.732062	-6.46343	1.60419	0.515662	0.390547	0.997717	2.31694	-4.25021	-0.332591
5	Augmented	-1.28798	-0.975213	0.00802374	-5.75921	-0.104454	0.361281	3.89092	-2.16524	1.76589	-1.45536	-3.99658	-2.86262	-7.85723	-2.81914	-0.797433	0.0937236	2.07567	-0.837084	-1.33201	-2.1748	2.31285	-2.99478	2.45448	-2.4745	0.582787	-0.587973	0.311939	1.69011	1.71545	1.91156	-2.61236	-1.828	-4.34103	3.39706	0.170783	-0.66398	2.03612	0.646072	-4.37107	-0.404199
6	Augmented	-2.75242	-2.93732	0.1987	-3.67185	3.08781	0.212687	3.18765	-4.46731	-4.87146	0.886488	-2.54772	-2.92942	-3.14443	-1.56374	-3.56384	3.48932	-2.27637	-1.08706	-3.35033	-3.81714	-1.21129	-3.88818	3.33337	-0.772551	1.46349	-3.5844	2.24521	3.14	7.25142	0.607616	0.334724	-0.735784	-3.56961	-4.21373	0.85199	-2.456	1.29577	-0.336515	-2.68261	0.431306
7	Augmented	2.42855	-2.32103	0.305294	-3.1222	3.30069	-0.574775	1.17341	0.454386	-5.32008	-0.0171532	-4.10107	-2.60453	0.553929	2.57696	-2.48968	5.57571	-1.08664	-2.106	-1.70448	-1.71928	0.703048	-0.663126	-0.622952	-1.30491	2.55502	-1.20301	3.45791	3.97742	0.93979	0.304402	-3.01104	-0.202944	-0.657901	2.08124	-0.795517	-2.20431	0.748847	-0.236873	-2.54575	-1.14238
8	Augmented	-3.51118	0.670737	2.6589	-4.81091	0.54293	2.59582	3.26769	-1.36417	-0.563275	2.81221	-3.23883	-5.31371	-2.75562	0.937344	-4.4751	2.69955	-1.81064	0.551119	-2.91985	0.32831	1.5695	-0.968277	1.83639	-1.15879	1.82993	1.13248	1.33464	0.40883	2.91111	2.49555	-2.56788	-0.6757	-0.706648	-0.0770493	-2.54651	-1.05851	-1.10718	0.0206731	-3.06554	-0.891379
9	Catch	-0.595585	-0.829689	1.80831	-4.76937	1.03783	-2.59744	3.36462	5.02992	-0.5143	-0.811827	-4.78401	-1.76009	-2.39	-0.58258	-2.27677	-0.0383177	0.210044	1.25681	-0.343754	1.00553	-2.4546	-1.06923	-1.73504	-1.43618	0.128769	0.384566	2.66021	-0.00735548	5.73151	1.26578	1.83982	1.9217	-1.4446	-2.5805	0.605277	-1.82596	3.08624	0.339544	-2.79079	3.90132
10	Augmented	1.22309	-2.37387	-1.2076	-4.36026	2.56596	-0.975173	4.14327	-1.259	-0.719187	0.716371	-2.91852	-2.39702	-2.43824	1.08095	-1.39063	3.12534	-1.12536	-0.486699	-2.27084	4.80788	2.63072	-1.53996	-0.0341299	-1.65604	3.25595	-1.93594	3.38568	-3.98566	3.13948	-0.597015	-0.335452	-1.02542	-6.76306	-3.97028	2.90451	-2.1666	1.95426	-1.32423	-3.86083	2.12197
11	Augmented	0.437815	0.111093	1.87152	1.24532	0.155414	-3.01788	4.82716	0.62658	2.51869	-0.204186	-5.39606	0.729901	2.61407	-2.04547	-3.6222	-0.587339	-1.17199	0.118443	-0.130324	6.28526	1.98465	3.32598	2.32046	-1.67173	3.04612	-1.15083	5.50051	1.60806	4.73725	3.79805	-1.00792	1.24956	-4.21014	-2.45391	0.698376	-1.95055	1.4646	-0.930319	0.823687	1.8945
12	Augmented	-2.02906	1.20246	2.26534	-5.99461	1.16115	-0.477064	3.62958	-5.76262	-8.52635	-1.87915	-4.58982	-4.15569	-7.7427	0.0908093	1.21664	-2.57061	-1.38141	-0.361287	-0.0989996	5.48396	0.189713	1.0316	0.736665	-0.786767	1.86128	0.806708	3.04964	-2.37685	3.93646	1.03186	-1.40778	2.91034	-5.51354	-5.45074	0.03792	-2.99406	-1.03794	-0.993209	-3.46424	0.566572
13	Augmented	1.69098	0.481088	0.402767	-1.53965	0.139916	-1.89062				0.651288		0.854964	-7.33125	-0.960212	-1.42206	3.71261	-0.869718	-0.779208	1.13159		2.78838	1.51719	4.30072	-0.174501	1.52034	-2.71585				0.476575		-0.541007	-6.76373	-3.19352	-0.0709228	0.12773	0.201187	1.15657	-2.54871
14	Augmented	-2.96966	0.119672	-0.697536	-1.1943	-0.359608	-2.22484				-0.406645		-3.11104	-7.56282	-0.561302	-3.1888	3.91781	-1.84931	-1.74619	-3.05762		1.92792	-4.08942	-3.12532	1.37407	1.06792	-1.7819				1.09448		-0.247514	-5.65498	-2.11345	4.23166	-1.17434	-0.43293	-0.287516	-2.37307
15	Catch	-0.606573	1.11378	0.920452	-1.46939	-1.41309	-0.498071				-0.402568		-2.25858	-2.50084	-2.85304	-2.10513	0.500195	-0.704964	-0.550534	-2.46169		2.49144	-8.3647	1.0932	0.0110655	0.266324	-0.64772				0.401689		-1.71913	-1.24779	-3.98009	-0.405724	-1.28838	0.447856	2.43249	2.50272
16	Augmented	-1.33614	1.4775	3.29636	0.59671	2.6585	2.96103				-0.0863144		-1.56891	2.88065	-0.0920422	-2.19318	3.40975	1.34565	0.699747	1.96596		-1.26722	-0.145601	0.814994	-1.63517	3.93473	-1.21414				2.55228		0.721668	-2.24556	-3.26247	-0.573368	-0.291826	0.629453	0.527127	-4.89865
17	Augmented	3.54986	6.08252	2.8773	-3.30359	0.153632	-1.18234				2.91099		0.439323	-5.36147	-0.00819566	-1.82382	1.2708	-1.42808	1.14773	0.0731552		1.42631	2.51385	-0.559928	-1.04902	0.0218268	-2.20161				0.816329		-0.125942	0.19807	-4.84462	0.901542	-1.52426	-1.75801	0.349949	-2.74234
18	Augmented	0.111868	-2.60619	0.737257	-3.3192	0.537531	1.50151				0.578413		-2.87559	-4.33769	-1.63989	-0.480446	2.1594	-0.632764	-0.0241101	-3.00608		-0.513127	-5.73729	2.77141	-1.24729	2.13257	-0.459665				4.27125		3.13593	-0.835198	-2.89126	-1.22193	-1.17604	-0.814271	-0.66364	-2.64766
19	Augmented			-0.68813	-3.21106		-0.610796						-0.808746	-5.55947		1.17388	0.406182		4.63067	-1.07329				1.52703	-3.08962		-2.04585						1.19097	-7.31993		1.68965	0.136761		2.29624	-3.25064
20	Augmented			1.17065	-4.56177		-1.09627						0.496329	-2.71052		-4.18581	2.09483		1.88206	0.00369497				1.99215	-1.63863		-1.47792						1.97742	-9.97971		-0.252867	0.823512		2.69251	-3.71945
21	Catch			1.21601	3.18713		-1.74885						-2.39146	-1.01368		-3.67133	0.469802		4.07835	0.802926				2.40654	-2.3687		0.756151						-0.921814	-5.70814		0.722153	-1.34481		4.90027	2.91473

## Sheet: Dispvar Augmented
		AUG001	AUG002	AUG003	AUG004	AUG005	AUG006	AUG007	AUG008	AUG009	AUG010	AUG011	AUG012	AUG013	AUG014	AUG015	AUG016	AUG017	AUG018	AUG019	AUG020	AUG001	AUG002	AUG003	AUG004	AUG005	AUG006	AUG007	AUG008	AUG009	AUG010	AUG011	AUG012	AUG013	AUG014	AUG015	AUG016	AUG017	AUG018	AUG019	AUG020
Minute Number	Condition	Paretic	Paretic	Paretic	Paretic	Paretic	Paretic	Paretic	Paretic	Paretic	Paretic	Paretic	Paretic	Paretic	Paretic	Paretic	Paretic	Paretic	Paretic	Paretic	Paretic	NonParetic	NonParetic	NonParetic	NonParetic	NonParetic	NonParetic	NonParetic	NonParetic	NonParetic	NonParetic	NonParetic	NonParetic	NonParetic	NonParetic	NonParetic	NonParetic	NonParetic	NonParetic	NonParetic	NonParetic
1	Baseline	-0.983995	3.36742	2.50498	-0.137543	-0.364661	0.964946	-0.0671626	0.910173	-0.970712	0.486145	1.12963	0.0969506	-0.75048	-1.19249	-1.48461	0.129222	-0.848293	0.0261788	0.670343	1.02672	0.496054	0.195456	2.21643	-0.644625	0.614173	2.44648	0.931769	-1.17909	0.176139	-1.33108	1.11888	-2.65341	-2.20187	1.01866	-1.95143	0.124071	0.469484	-0.171295	-0.825315	1.71749
2	Baseline	0.416939	-3.63912	-0.328937	0.748866	-1.05893	-1.21878	-1.2835	1.23436	0.924696	-1.35353	-1.8615	0.363906	1.28564	3.58587	-0.169737	-0.304821	-0.268415	0.380709	0.778853	-1.13428	0.912628	-1.70026	0.288735	1.54265	0.268742	-0.881948	-0.108961	1.26046	0.230522	-0.454248	-0.74189	1.53109	-0.326124	-1.49508	1.58026	-0.789095	-0.175942	-0.387784	1.59983	-1.70554
3	Baseline	0.567056	0.271702	-2.17604	-0.611323	1.42359	0.253838	1.35066	-2.14453	0.0460155	0.867386	0.731867	-0.460857	-0.535162	-2.39338	1.65435	0.175599	1.11671	-0.406888	-1.4492	0.107558	-1.40868	1.5048	-2.50517	-0.898029	-0.882915	-1.56453	-0.822808	-0.0813727	-0.406661	1.78532	-0.376993	1.12232	2.528	0.476426	0.371166	0.665024	-0.293541	0.559078	-0.774517	-0.0119467
4	Augmented	0.248944	-1.07157	1.80351	-0.185318	3.02368	-0.630043	1.85629	-2.3836	2.23586	0.479322	-1.53917	-0.272061	-1.80664	-3.51355	-2.90836	-0.19918	-0.200841	0.861457	0.75419	-1.44237	-0.947294	-1.65861	1.50461	-0.632528	-0.112599	-0.02152	1.64167	3.79456	-2.69873	1.4627	-4.00764	-0.911248	1.23612	0.152588	-1.6638	0.845261	0.890044	0.753232	-0.92399	-2.16053
5	Augmented	-4.06311	-0.289154	0.836838	-0.468029	1.75737	0.217274	0.913532	-1.65841	2.47863	1.76214	-1.40352	0.196249	-2.48548	1.12759	-0.458214	-1.01937	-0.990696	-0.37863	-1.73895	0.00782132	-1.05781	-1.2754	-0.799625	-2.6194	0.455656	1.139	1.74142	0.454379	1.93361	0.712382	-3.07867	-1.1249	-2.30699	-1.61333	-0.691323	2.62637	0.341818	-0.667053	-0.18054	-1.02472
6	Augmented	-1.96306	-1.5087	2.84459	0.483566	2.81167	1.3217	1.28615	-0.893502	5.85006	1.72034	-2.53332	-0.135171	-0.094066	-2.93445	0.628558	0.660978	0.453975	0.569615	-1.0058	1.24807	-1.0647	-3.26498	3.90279	-3.21393	2.28168	1.59044	3.00151	-0.722808	1.29641	0.596799	-1.16969	-2.75666	-1.64856	1.8437	-1.07576	1.83916	-0.612866	-0.221286	-0.0650205	-0.857877
7	Augmented	-0.704517	1.28991	-0.825192	1.52189	2.95213	0.304745	1.16681	4.21644	1.4818	2.11642	-2.60531	1.78053	4.34288	0.647276	-2.50185	1.19197	-1.42068	1.26981	1.06698	0.559854	2.87355	-1.52145	-0.300577	-2.5778	2.70203	0.113837	0.11607	1.76442	2.32914	2.00747	-3.04679	-1.91971	3.34887	6.21952	-2.09088	3.96447	0.129586	0.429706	-1.44115	-1.78561
8	Augmented	-1.09669	-1.27892	1.33128	-0.88365	2.40668	1.39372	0.240944	1.18649	3.17726	3.02991	-4.07457	-0.713019	1.60742	-0.0843679	-0.368921	2.56288	0.657126	1.23066	-1.84274	-0.917509	-0.93904	0.982644	2.16778	-3.63242	0.534553	3.06145	2.76666	5.7715	0.729124	3.39991	-1.60295	-3.08542	-0.461006	2.88246	-0.350163	2.56513	-0.609072	2.82944	-0.933524	-0.333156
9	Catch	-2.14813	1.93329	-2.18794	-0.835946	1.12268	2.60797	0.00227019	-2.39343	4.10921	1.2669	-0.112989	0.713599	-1.63483	-2.06714	-1.47033	-0.959969	0.841861	0.612926	0.334516	2.21705	-0.937378	2.76805	-0.18872	-3.84198	0.815853	-1.12057	2.26706	1.17708	-0.2082	3.07911	-2.95824	-0.679455	-0.619989	0.455475	0.666772	-0.184318	1.1363	1.37936	1.55402	-0.86609
10	Augmented	-0.364523	1.09532	1.07103	0.238337	3.77867	-0.128847	0.278994	1.28244	2.22991	0.740139	-0.280812	1.01144	-3.86036	-5.46093	0.335753	1.19235	-0.0550503	-0.775463	-0.777014	-0.444988	2.7291	1.00988	-1.30202	-0.563983	2.53631	0.116265	2.46663	4.12431	0.777423	1.40659	-2.60882	-0.946425	-2.84429	-0.563905	0.74004	2.36335	-0.498117	-1.24142	-0.453294	-0.512099
11	Augmented	0.361523	3.16612	0.530936	0.502346	3.93806	-0.641982	1.43829	-1.00098	3.69158	2.89781	-2.69474	0.786335	-0.49867	-3.86963	0.734227	0.624135	1.64389	1.22844	-0.194109	1.6006	-0.057809	-1.996	2.78272	1.6458	0.617152	-1.80287	2.13768	-0.570466	3.12833	4.10314	-4.68598	1.74853	-1.21125	0.173888	0.380406	1.42149	-0.484652	1.43485	2.15722	-0.426373
12	Augmented	-3.44596	-2.69607	-0.677896	1.72879	2.88481	0.396861	0.233532	0.343074	3.72225	3.0736	-0.968134	0.268425	-0.668779	-4.67237	2.70197	-0.476491	-1.45597	1.07748	-0.958719	1.5681	-0.945785	-2.29594	2.01154	-3.80002	1.06356	0.513945	2.19152	2.81407	-2.19447	1.67157	-4.65773	-1.61076	-2.90527	0.670264	0.917005	0.294824	-0.874996	1.22591	-2.84475	-0.807953
13	Augmented	2.60786	1.29867	-1.17037	0.599642	2.3114	-1.818				0.783077		-0.0465993	-3.20519	-4.52549	-0.173893	-1.03502	0.40462	-0.431416	-1.85912		1.37154	-1.50291	2.22932	-1.81026	0.0944853	-0.0607516				1.5692		0.768059	-2.60145	0.462075	-1.02857	2.18538	-1.13577	1.91001	0.140471
14	Augmented	-0.569667	-1.00406	-1.52911	0.903298	2.0463	-0.273567				1.20708		-0.0735875	-3.06539	-2.80578	3.3629	0.875167	0.0789159	1.17875	-0.542721		0.292155	-0.427878	-0.0255678	-0.445892	0.144799	-0.0461155				0.565086		-1.2823	-4.10085	1.20913	1.81601	1.20471	-0.262632	0.377308	-0.957095
15	Catch	-0.850238	-3.7178	-1.8856	1.60983	0.784858	-0.770683				1.63555		-0.924846	-2.78814	-4.18568	0.14658	1.86427	0.0101361	3.45419	-1.84365		-1.73242	-1.08065	0.408474	-0.964985	-1.84779	-1.18854				2.68675		-0.0251442	2.21936	-1.99824	0.968062	-0.370957	1.13076	1.01832	4.55613
16	Augmented	-3.82162	-0.613886	1.94227	0.347695	4.87665	0.0178905				3.60898		3.12122	-2.09903	-3.30682	-1.44899	-1.53812	-0.233094	-1.28303	-2.29473		-0.605086	0.361729	2.00932	-1.2033	2.89463	3.11768				0.799854		-1.92687	1.97061	2.7312	-1.68399	-0.701487	0.385532	-0.119195	3.91422
17	Augmented	0.142364	4.20818	-0.96319	0.100344	0.485128	-2.20598				1.73442		2.78436	-2.44306	-4.1774	-1.22802	-0.0721858	-0.913782	0.757764	-1.17592		2.51629	3.74313	3.04055	-2.84539	0.26824	-1.19009				2.38314		1.35708	3.08825	0.992968	-0.766249	2.33909	0.410788	3.4113	1.4194
18	Augmented	-2.39868	-1.50957	2.46232	-0.359908	1.95854	-0.0468986				1.31478		2.30301	-0.103752	-3.40549	0.897955	0.467469	-0.800329	-0.0059787	-1.15016		-2.24469	-0.613524	0.0898369	-1.28847	0.0893169	1.34777				2.10651		-0.732392	3.11601	-0.360207	0.111828	-1.00085	-0.179703	1.06312	-1.61272
19	Augmented			0.618191	-1.36096		0.0676486						0.799771	-2.49649		-0.4171	1.0304		1.08071	-2.70301				1.1731	-1.33823		-0.318023						0.11729	-4.78231		-1.52071	2.299		1.03223	-0.11879
20	Augmented			1.16764	-0.252425		-0.450683						1.85793	-0.975665		-1.89609	1.41827		2.24446	0.0818306				0.219759	-2.78018		0.934907						-0.215813	-2.75216		-4.5259	4.51804		0.30937	-2.20618
21	Catch			0.0851642	1.12968		2.30528						-0.663458	-0.850138		-0.129878	-2.89309		3.26167	1.27814				-0.3423	1.4224		-0.788138						-3.18257	-2.61653		-2.45434	-0.719313		2.42414	7.98361

## Sheet: pFP Noise
		NOISE001	NOISE002	NOISE003	NOISE004	NOISE005	NOISE006	NOISE007	NOISE008	NOISE009	NOISE010	NOISE011	NOISE012	NOISE013	NOISE014	NOISE015	NOISE016	NOISE017	NOISE018	NOISE019	NOISE020	NOISE021	NOISE001	NOISE002	NOISE003	NOISE004	NOISE005	NOISE006	NOISE007	NOISE008	NOISE009	NOISE010	NOISE011	NOISE012	NOISE013	NOISE014	NOISE015	NOISE016	NOISE017	NOISE018	NOISE019	NOISE020	NOISE021
Minute Number	Condition	Paretic	Paretic	Paretic	Paretic	Paretic	Paretic	Paretic	Paretic	Paretic	Paretic	Paretic	Paretic	Paretic	Paretic	Paretic	Paretic	Paretic	Paretic	Paretic	Paretic	Paretic	NonParetic	NonParetic	NonParetic	NonParetic	NonParetic	NonParetic	NonParetic	NonParetic	NonParetic	NonParetic	NonParetic	NonParetic	NonParetic	NonParetic	NonParetic	NonParetic	NonParetic	NonParetic	NonParetic	NonParetic	NonParetic
1	Baseline	-0.00443161	-0.181356	-0.152492	-0.0790388	0.154146	0.0518411	-0.0211125	0.055848	-0.0382542	-0.00970326	-0.243842	-0.0740867	-0.148407	0.113482	-0.108604	0.0736363	0.214455	-0.00355726	0.0289724	-0.0723865	0.225438	0.15061	0.0255835	-0.0908628	0.000350762	0.00465951	-0.0728726	0.175059	0.174201	0.200004	0.0870079	0.0774435	-0.143272	0.0050417	0.0745701	-0.179944	-0.117359	0.204826	0.136239	-0.0414164	0.131081	0.0306358
2	Baseline	-0.202325	0.188129	0.015345	-0.13003	-0.211072	-0.0244387	0.022126	0.0491135	0.140669	0.0960678	0.140881	0.0929573	-0.0631142	-0.195276	-0.116972	-0.160531	-0.173174	-0.303779	0.0134924	-0.0709712	-0.0614549	-0.205048	0.144058	-0.0314569	-0.308199	0.0685423	0.239523	-0.0745084	-0.145433	0.0033172	-0.015416	-0.105946	-0.0625991	-0.0648002	0.165721	0.0391493	-0.122457	-0.315211	-0.401031	0.0124813	0.0971184	0.0449142
3	Baseline	0.206757	-0.00677282	0.137147	0.209069	0.0569263	-0.0274024	-0.00101349	-0.104962	-0.102414	-0.0863645	0.102961	-0.0188706	0.211522	0.0817935	0.225577	0.0868942	-0.0412809	0.307337	-0.0424648	0.143358	-0.163983	0.0544381	-0.169642	0.12232	0.307849	-0.0732018	-0.16665	-0.100551	-0.0287675	-0.203321	-0.0715919	0.0285026	0.205871	0.0597585	-0.240291	0.140795	0.239815	0.110386	0.264792	0.0289351	-0.228199	-0.0755499
4	Noise	0.040748	0.0564694	0.00875547	0.0976802	-0.120613	-0.0906317	-0.183115	0.309105	-0.25909	-0.063354	-0.206797	0.23395	-0.389373	-0.454311	-0.312785	0.17489	-0.203623	-0.127095	-0.142285	-0.0759328	0.162864	-0.0470527	0.518726	0.236549	0.0277031	0.281709	0.0565863	-0.177261	-0.22389	-0.49435	0.0168771	0.045713	0.028668	-0.282235	0.196776	0.331747	0.340963	-0.217539	-0.255376	0.0562907	0.0909055	0.0382757
5	Noise	-0.304221	-0.532837	0.0260542	0.351816	-0.0627612	-0.212063	0.220956	-0.137701	-0.516813	0.010311	0.311093	-0.131993	-0.0922682	-0.29365	-0.0478126	0.0978488	-0.127605	0.311354	-0.153508	-0.133111	-0.0585235	0.0136085	0.567355	0.137061	-0.036418	0.0188468	0.140806	0.104157	-0.00847982	-0.41232	-0.16168	0.110939	-0.200828	-0.0534731	0.0923149	-0.0973197	0.0402732	-0.0645297	-0.0708063	0.147411	0.178607	-0.151523
6	Noise	-0.262907	-0.278422	-0.0829628	-0.0157029	-0.266382	0.205464	-0.0269857	-0.13044	-0.273672	-0.0409933	0.108331	-0.00186695	0.013988	-0.397371	-0.451779	0.226125	-0.0351473	0.0932304	0.10404	-0.0713114	-0.160524	-0.0673497	0.301206	0.135125	-0.304794	0.00804941	-0.203701	-0.00822281	0.141852	-0.399973	-0.134484	0.11639	0.200638	-0.13704	0.0180048	-0.115884	0.251118	-0.18963	-0.343523	-0.177916	0.0848789	-0.0290273
7	Noise	-0.234257	0.20982	0.0879944	-0.0267722	0.266338	0.155718	0.346965	0.163412	-0.0802552	-0.0109234	-0.0211978	-0.0489552	-0.0998202	-0.526878	-0.330481	0.212597	-0.13647	0.427556	0.0218733	0.10602	0.434075	-0.0236489	0.212004	0.196802	0.150626	0.199891	0.0310639	0.0470498	0.184082	-0.428728	-0.146756	0.243532	0.129665	0.285651	0.147466	-0.148361	0.120803	-0.261126	0.0259645	0.193823	-0.00412437	0.0990242
8	Noise	0.0626411	-0.10259	0.220997	0.0954912	0.0596384	0.20226	0.300926	0.154048	-0.291297	-0.000296764	-0.0996899	-0.14171	0.130173	-0.347516	-0.395732	0.0116831	-0.213977	-0.057736	-0.19298	-0.105995	-0.143645	0.0462366	0.322379	0.226048	0.0463293	0.245208	-0.135026	0.021491	0.339391	-0.680063	-0.149407	-0.108133	-0.0709592	0.32008	-0.000630054	-0.121655	0.235546	-0.460089	-0.479142	0.203405	0.426498	0.0703956
9	Catch	-0.047101	0.0146545	0.0438606	-0.108111	0.28182	0.101454	0.116785	0.167114	-0.0778307	0.120582	0.15953	0.0463967	0.225261	-0.322133	-0.22992	-0.0600196	0.253127	-0.100779	-0.132777	-0.263125	0.322812	-0.0636248	0.0856781	0.134192	0.0460402	-0.0372523	0.0811375	0.184029	0.354753	-0.375031	-0.157497	0.262851	-0.376891	-0.165368	0.0346316	0.336179	-0.0609777	0.0858157	-0.686253	-0.342975	0.0271463	-0.0575049
10	Noise	-0.0542403	-0.193128	0.0208427	0.348286	-0.478762	-0.152561	0.37315	-0.0558441	0.0135684	0.0616643	-0.0298801	0.100614	0.203348	-0.33872	0.0315169	-0.00338852	0.0439409	0.234941	0.00968417	-0.13172	-0.0795925	0.11537	-0.00306044	-0.0221607	-0.180101	0.299472	0.269524	0.0751561	-0.18906	-0.672741	0.195047	-0.242244	0.269473	0.256898	-0.0764505	0.0949715	0.130343	-0.0244447	-0.0816704	-0.194987	-0.0238624	-0.0773057
11	Noise	0.159805	-0.286429	0.0868112	0.339612	-0.362952	0.0323299	0.115464	0.14832	-0.0649999	-0.0661325	-0.37851	0.209268	0.117715	-0.477287	-0.0606536	-0.206611	-0.289034	-0.253592	-0.114954	-0.178304	-0.0929138	-0.0874597	0.556378	0.0822228	-0.342335	0.254403	0.190688	-0.0175289	0.234832	-0.304411	0.000277519	-0.0552414	-0.0387162	-0.0859254	-0.0516834	0.0892613	-0.0111217	-0.350095	-0.427192	-0.0674197	0.326399	0.0612207
12	Noise	-0.108952	-0.0890573	0.204843	0.0504923	0.0967669	0.0286985	0.219871	-0.0230849	0.230365	-0.130602	-0.133374	0.137133	-0.192754	-0.436281	-0.0237463	-0.154198	-0.345788	-0.430082	0.164281	0.25878	0.183214	0.0600803	0.461209	0.360345	-0.0623008	0.04717	-0.00884475	0.163044	0.0628197	-0.297258	-0.113436	0.401181	-0.214554	-0.33144	0.0769048	-0.265586	-0.142584	-0.353365	-0.314322	0.132375	0.191562	0.0288038
13	Noise	-0.211821		0.0376894	-0.220648	0.178837	0.170477	-0.0335281	0.0979737	-0.17427	-0.0781798	-0.287011	0.441642	-0.168802	-0.558509	0.00746567	0.0204112	0.114002	0.0997561	0.0963232	-0.166783		-0.0135804		0.264773	-0.0257222	-0.0597942	0.0369816	0.17329	0.00566007	-0.261359	0.0196077	0.0895959	0.0025413	-0.29846	0.217267	-0.256051	0.0870063	0.217697	-0.245161	-0.192906	0.287278
14	Noise	-0.331419		0.153243	0.235689	0.116475	0.171363	0.271355	0.196136	-0.333194	-0.0744167	0.122632	0.0771413	0.0109844	-0.344069	-0.189779	-0.0309796	0.00509343	0.0257887	-0.311436	-0.415239		0.137117		0.227664	0.0174668	-0.0319293	0.0851132	-0.0557911	0.0626127	-0.601868	-0.0917981	0.0424364	-0.374745	0.0299106	-0.094943	0.0208002	-0.146581	-0.139311	-0.193875	-0.462957	0.237809
15	Catch	-0.238404		0.341233	0.101751	0.0391724	-0.0697542	0.524914	-0.0279582	-0.318825	-0.00755478	0.100082	-0.0635189	0.194876	-0.361153	0.0178732	-0.0178381	0.17556	-0.11389	-0.127897	-0.35767		-0.0228272		0.124698	-0.224736	-0.300841	0.348069	0.270127	0.159956	-0.543984	0.0975778	0.214656	-0.069609	0.301328	-0.0886064	0.00692533	-0.161202	-0.0478883	-0.412117	-0.118859	0.0676415
16	Noise	-0.306789		0.121324	0.0331351	-0.0088617	-0.21636	0.185708			-0.148246	-0.292956	-0.0578047	0.0845499	-0.386897	0.16441		-0.116727	-0.121135	-0.241022	0.19999		0.154064		0.115242	0.0719426	0.141511	0.37351	-0.0573277			-0.238609	-0.00378118	-0.123331	0.135555	-0.0610913	-0.0201902		-0.117507	-0.309575	-0.20056	0.150019
17	Noise	-0.428456		0.0884719	-0.0133305	0.146094	-0.121021	0.343539			0.0405852	-0.19458	0.161367	-0.284109	-0.318293	-0.127504		-0.194017	0.0383561	0.0532021	0.132792		0.298021		0.187264	0.257847	0.00854766	0.0179856	0.207864			-0.170715	-0.179902	-0.168128	-0.199707	-0.149828	-0.351509		-0.261469	-0.441018	0.00327876	0.0640498
18	Noise	-0.170823		0.0791735	-0.104193	0.0419739	-0.0791283	-0.054429			-0.0819244	-0.300502	0.0650067	0.109947	-0.462345	0.0456743		-0.0259266	-0.224808	-0.0714909	0.212356		-0.160756		0.128846	-0.0476273	0.0337616	0.174709	-0.031701			-0.0267694	0.0449553	-0.0443677	0.185489	0.236733	0.217134		-0.209225	-0.509777	-0.0178375	-0.0109391
19	Noise	-0.241682		0.0263105	0.0938973	0.356108	-0.0126775	0.081306			-0.106562		0.00142729	-0.205135				-0.274278	-0.0717587	0.0436992	-0.0461601		0.154123		0.0198777	-0.0250686	-0.2745	0.272035	0.0954642			0.0169872		-0.266705	-0.263369				-0.37454	-0.254186	-0.00837059	0.193997
20	Noise	-0.125773		-0.0107379	-0.295562	0.0523615	0.147246	0.216665			0.0121886		0.116845	0.0311447				-0.139075	0.157953	-0.0684488	-0.0114391		0.0451994		0.0424728	-0.261962	-0.122048	0.085744	0.119949			-0.423239		-0.121833	-0.188053				-0.286592	-0.216063	-0.00512244	0.0215
21	Catch	-0.261403		0.0484663	-0.142115	-0.263702	-0.210638	0.0829124			0.070299		-0.161776	-0.00877069				-0.0217186	0.109589	0.0151555	0.0188161		0.0523266		0.0351284	0.126364	-0.303628	0.0426156	-0.0363124			-0.0451044		-0.177604	-0.230833				0.0715356	-0.628563	-0.0951064	-0.238023

## Sheet: Bdisp Noise
		NOISE001	NOISE002	NOISE003	NOISE004	NOISE005	NOISE006	NOISE007	NOISE008	NOISE009	NOISE010	NOISE011	NOISE012	NOISE013	NOISE014	NOISE015	NOISE016	NOISE017	NOISE018	NOISE019	NOISE020	NOISE021	NOISE001	NOISE002	NOISE003	NOISE004	NOISE005	NOISE006	NOISE007	NOISE008	NOISE009	NOISE010	NOISE011	NOISE012	NOISE013	NOISE014	NOISE015	NOISE016	NOISE017	NOISE018	NOISE019	NOISE020	NOISE021
Minute Number	Condition	Paretic	Paretic	Paretic	Paretic	Paretic	Paretic	Paretic	Paretic	Paretic	Paretic	Paretic	Paretic	Paretic	Paretic	Paretic	Paretic	Paretic	Paretic	Paretic	Paretic	Paretic	NonParetic	NonParetic	NonParetic	NonParetic	NonParetic	NonParetic	NonParetic	NonParetic	NonParetic	NonParetic	NonParetic	NonParetic	NonParetic	NonParetic	NonParetic	NonParetic	NonParetic	NonParetic	NonParetic	NonParetic	NonParetic
1	Baseline	-0.0619354	-0.210051	-0.207883	-0.045462	0.0887127	0.036507	0.00724353	0.0342531	0.0282205	-0.138682	-0.263047	-0.0841484	-0.12927	0.0832688	-0.212319	0.0886062	0.278059	-0.0533792	-0.0372602	-0.124687	0.143022	0.212141	-0.0364378	-0.137323	0.00504861	0.00394328	-0.0162153	0.225419	0.269443	0.304302	0.143169	0.10563	-0.249051	0.142621	-0.0313345	-0.237473	-0.0648493	0.470606	0.279962	-0.192801	0.0875988	0.0384446
2	Baseline	-0.200962	0.205395	0.064374	-0.233399	-0.137275	-0.00352748	-0.0144727	0.0858886	-0.0124896	0.302833	0.147388	0.155645	-0.123393	-0.222364	-0.103743	-0.232608	-0.123974	-0.196553	-0.0188894	-0.17745	-0.150821	-0.218802	0.228793	-0.0570287	-0.232274	0.100617	0.165284	-0.119943	-0.208955	-0.171013	-0.0289383	-0.0996107	-0.0271108	-0.154018	0.147008	0.0551012	-0.224133	-0.618838	-0.601095	0.0322233	0.143535	0.0340472
3	Baseline	0.262897	0.00465577	0.143509	0.278861	0.0485618	-0.0329795	0.00722921	-0.120142	-0.0157309	-0.16415	0.115659	-0.0714964	0.252663	0.139095	0.316061	0.144002	-0.154086	0.249932	0.0561495	0.302137	0.00779924	0.00666114	-0.192355	0.194352	0.227225	-0.10456	-0.149069	-0.105476	-0.0604879	-0.13329	-0.11423	-0.00601881	0.276162	0.0113978	-0.115673	0.182371	0.288982	0.148232	0.321134	0.160578	-0.231134	-0.0724918
4	Noise	0.0803822	0.0382334	-0.037478	0.224002	-0.135838	-0.0713098	-0.227957	0.37451	-0.404331	-0.183261	-0.261236	0.28107	-0.596161	-0.647101	-0.47859	0.0539902	-0.275191	-0.195218	-0.207548	-0.126429	0.193687	-0.0586995	0.346216	0.18034	0.0798325	0.301487	0.0502022	-0.169825	-0.256662	-0.63073	0.0849826	0.0337024	0.0178622	-0.25545	0.102211	0.278514	0.176821	-0.233499	-0.575789	-0.0179307	0.0467326	-0.0290995
5	Noise	-0.244863	-0.552846	-0.0491795	0.591683	-0.0632365	-0.246909	0.277309	-0.0547079	-0.654481	-0.16657	0.387426	-0.170057	-0.0915515	0.0339217	0.503863	0.0892919	-0.23772	0.125104	-0.146516	-0.119374	-0.0319506	0.194339	0.505552	0.0157896	-0.0623129	-0.00302764	0.117907	0.0225742	0.000628012	-0.230652	-0.0486925	0.137358	-0.253934	-0.24213	0.0586258	-0.235632	-0.142333	-0.0596468	-0.148091	0.237513	0.040988	-0.168932
6	Noise	-0.179504	-0.176516	-0.0618881	0.0730524	-0.292832	0.343878	-0.00881718	-0.188769	-0.222528	-0.113572	0.233012	-0.0979025	0.102246	-0.170422	-0.864943	0.189856	-0.240705	-0.0071527	0.273914	-0.0533372	-0.159855	0.0501721	0.327859	0.0235393	-0.261938	-0.0157693	-0.210304	-0.0547667	0.138085	-0.388067	-0.0759441	0.0967421	0.311745	-0.084526	0.111831	-0.14232	-0.113862	-0.21938	-0.497671	-0.430031	-0.0598123	0.055462
7	Noise	-0.17609	0.288707	0.0733613	0.117053	0.268275	0.21262	0.47409	0.212669	-0.225807	-0.0107952	-0.0383203	-0.0857008	-0.0402126	-0.302393	-0.79118	0.253952	-0.368414	0.422283	0.0363593	0.0329018	0.274312	0.0219189	0.140269	0.0743856	0.227558	0.135726	0.010658	-0.0139376	0.274738	-0.321697	-0.0848578	0.222865	0.100996	0.250511	0.256766	-0.186485	-0.0703069	-0.360412	-0.00328527	0.21014	-0.055767	0.149086
8	Noise	0.114794	-0.0459433	0.228804	0.30762	0.0557537	0.310987	0.273995	0.215479	-0.492128	0.104381	-0.238854	-0.0140999	0.000556607	-0.277355	-0.402029	0.0827397	-0.315814	-0.159162	-0.130892	-0.267237	-0.241595	0.129342	0.0861776	0.182061	0.093146	0.0980615	-0.154203	0.0991497	0.354501	-0.441449	-0.118556	-0.191123	-0.0492093	0.287048	-0.0941801	-0.132097	0.0565955	-0.571616	-0.607643	0.20042	0.364902	0.156247
9	Catch	0.00965602	0.150799	0.0525817	-0.0115478	0.26888	0.188584	0.110133	0.289294	0.112679	0.0420152	0.281799	-0.0693563	-0.0050258	-0.283293	-0.261689	0.058095	0.23951	-0.0188422	-0.160562	-0.224025	0.072818	0.00114775	0.131108	0.0480408	0.152416	-0.128126	0.151003	0.172106	0.361912	-0.25331	-0.146314	0.205148	-0.437476	-0.374151	0.0426745	0.454755	-0.00602085	0.170665	-1.28306	-0.635653	-0.0878739	-0.0977003
10	Noise	0.00486126	-0.142916	0.0272101	0.765701	-0.37048	-0.120545	0.346756	-0.0292772	-0.160494	-0.0339802	-0.0537199	0.0241707	0.0694765	-0.469392	0.0943349	-0.0861313	0.167738	0.200137	-0.0349474	-0.24533	0.00688318	0.284739	-0.0835892	-0.0404899	-0.135223	0.628377	0.266557	-0.0252522	-0.160595	-0.396321	0.2104	-0.229659	0.24821	0.250378	-0.362539	0.0766573	-0.0909894	-0.0196309	-0.355928	-0.367606	-0.0120204	0.0590832
11	Noise	0.190814	-0.0864076	0.0513504	0.592066	-0.389392	0.0484413	0.310509	0.365903	-0.0905572	-0.19862	-0.522139	0.333521	-0.153609	-0.434864	-0.233901	-0.22786	-0.549199	-0.338004	-0.0122504	-0.0981416	-0.0536488	-0.0112939	0.73472	-0.018269	-0.327967	0.24532	0.151752	-0.119266	0.0924508	-0.199574	-0.00519408	-0.109594	-0.178966	-0.187458	0.127211	0.0769867	-0.0634952	-0.425564	-0.789612	-0.124404	0.197783	0.0448743
12	Noise	-0.0814105	-0.0729105	0.103261	0.148156	0.172897	0.0559992	0.224893	-0.0693338	0.488999	-0.0780043	-0.156736	0.173287	-0.228709	-0.371874	0.12535	-0.257791	-0.644287	-0.534057	0.111494	0.249239	-0.0186085	0.0523054	0.381296	0.262256	-0.298508	0.0456022	0.0941054	0.146187	0.0968909	-0.219689	-0.0874209	0.494897	-0.224931	-0.462629	0.280174	-0.113739	-0.382516	-0.433085	-0.538498	0.0132374	0.0604063	-0.141072
13	Noise	-0.283535		-0.0141025	-0.191904	0.0540773	0.143809	-0.0664503	0.112851	-0.200148	-0.156819	-0.405376	0.525324	-0.469599	-0.456742	-0.00767735	-0.122643	0.0258911	0.0349969	0.110624	-0.204232		-0.0285275		0.0992079	-0.0174057	-0.0894208	0.0185276	0.104134	-0.0442094	-0.28675	-0.0214557	0.134588	-0.0180178	-0.52705	0.402729	-0.50301	0.0480513	0.455126	-0.258308	-0.415007	0.27135
14	Noise	-0.393622		0.113652	0.485189	0.0535574	0.239285	0.219725	0.189377	-0.315974	-0.120621	0.0507496	0.0451086	-0.221752	-0.142448	-0.493373	0.122385	-0.0260405	-0.120161	-0.376691	-0.394799		0.0955071		0.142016	0.0186635	-0.141443	0.139184	-0.0365604	0.0937706	-0.459133	-0.0337572	0.0646447	-0.241734	-0.295028	0.0970653	-0.0353692	-0.409416	-0.113893	-0.583672	-0.53177	0.279714
15	Catch	-0.303267		0.472925	0.140631	0.0617552	-0.0824242	0.537769	-0.00296216	-0.316653	-0.102838	0.0651249	0.0312158	0.150946	-0.573987	0.0944256	0.11348	-0.0499307	-0.206147	-0.467557	-0.383926		0.055231		0.118674	-0.18277	-0.416033	0.391678	0.315211	0.21882	-0.416084	0.0499258	0.20094	-0.118684	0.359911	0.220906	-0.138726	-0.459555	-0.0472015	-0.742927	-0.229926	0.0261718
16	Noise	-0.443035		0.0975949	0.23277	-0.134522	-0.26649	0.17773			-0.237094	-0.394286	0.0896855	0.061126	-0.222618	0.557163		-0.242151	-0.176752	-0.235596	0.101342		0.0895608		0.0569728	0.131978	0.227252	0.39627	-0.0718405			-0.162852	-0.0134141	-0.126954	0.198846	-0.250599	0.0601747		-0.0815728	-0.479655	-0.466422	0.17993
17	Noise	-0.496141		0.0890985	0.169665	0.119348	-0.16489	0.169339			-0.062472	-0.285619	0.253161	-0.46228	-0.201157	0.0591789		-0.346863	-0.0471953	-0.0225407	0.0810509		0.278148		0.118664	0.213426	-0.0819256	-0.00683412	0.188137			-0.110793	-0.235912	-0.263964	-0.151042	-0.372786	-0.79533		-0.316545	-0.665514	-0.253579	0.00940199
18	Noise	-0.19372		0.137298	0.100195	0.017617	-0.10923	-0.0691454			-0.108948	-0.344415	0.0372311	-0.0102893	-0.391611	0.0927142		-0.251295	-0.311026	0.0140286	0.150084		-0.18523		0.00648362	-0.0650372	-0.0153951	0.189266	-0.0877422			0.00218131	0.0964807	-0.235385	0.319903	0.254432	0.190802		-0.311978	-0.702801	-0.134292	-0.142839
19	Noise	-0.366574		-0.0218597	0.211839	0.264156	-0.00886633	0.0246174			-0.0925517		0.118079	0.165776				-0.588591	-0.277061	0.125962	-0.0144883		0.147562		-0.081982	-0.132097	-0.365146	0.353957	0.108448			0.0317997		-0.232785	-0.634855				-0.340992	-0.317685	-0.13299	0.134969
20	Noise	-0.181844		-0.0741592	-0.0776238	0.0220141	0.20269	0.219117			-0.0805317		-0.0492188	-0.00293022				-0.469163	0.0600224	-0.167849	0.010062		0.0532918		0.0467298	-0.321957	-0.103196	0.153351	0.366437			-0.273654		-0.305878	-0.338887				-0.297149	-0.380319	-0.159448	-0.09418
21	Catch	-0.336638		0.00824214	0.00101364	-0.384642	-0.179755	-0.00310407			0.142083		-0.473524	-0.229445				-0.0422608	0.0815457	-0.0333298	0.0438809		-0.0261185		-0.0940161	0.22984	-0.453568	0.0201824	-0.0790877			-0.0515149		-0.267047	-0.301996				0.188592	-0.920897	-0.0467509	-0.357227

## Sheet: Error Noise
		NOISE001	NOISE002	NOISE003	NOISE004	NOISE005	NOISE006	NOISE007	NOISE008	NOISE009	NOISE010	NOISE011	NOISE012	NOISE013	NOISE014	NOISE015	NOISE016	NOISE017	NOISE018	NOISE019	NOISE020	NOISE021	NOISE001	NOISE002	NOISE003	NOISE004	NOISE005	NOISE006	NOISE007	NOISE008	NOISE009	NOISE010	NOISE011	NOISE012	NOISE013	NOISE014	NOISE015	NOISE016	NOISE017	NOISE018	NOISE019	NOISE020	NOISE021
Minute Number	Condition	Paretic	Paretic	Paretic	Paretic	Paretic	Paretic	Paretic	Paretic	Paretic	Paretic	Paretic	Paretic	Paretic	Paretic	Paretic	Paretic	Paretic	Paretic	Paretic	Paretic	Paretic	NonParetic	NonParetic	NonParetic	NonParetic	NonParetic	NonParetic	NonParetic	NonParetic	NonParetic	NonParetic	NonParetic	NonParetic	NonParetic	NonParetic	NonParetic	NonParetic	NonParetic	NonParetic	NonParetic	NonParetic	NonParetic
1	Baseline	1.70665	-0.849725	-0.689038	4.0264	-2.40911	0.277638	1.67935	-1.2529	-1.79722	0.889986	-0.666627	-0.617566	0.229315	-0.144178	-1.39045	-0.0943185	-0.179649	-1.84266	0.645395	0.570054	-2.09069	1.10955	-3.51348	-0.564638	1.20589	-0.0861248	0.467295	1.6473	0.584873	-0.0564265	0.0927148	0.657395	-0.286252	-3.75044	-0.466095	2.0174	-1.50032	2.04838	2.14057	0.00961897	0.0531102	0.010498
2	Baseline	-1.2605	1.83338	-0.551571	-0.0191576	1.76332	-0.633495	-0.175862	1.50918	1.51162	0.591457	-1.60407	1.24432	1.23681	0.635392	-0.525726	-0.971285	-1.75477	0.331708	1.15717	-1.94176	0.848906	-0.590127	1.87336	0.817498	-0.232857	2.08337	0.723126	-1.35782	0.154863	0.243271	-0.067205	-1.34683	0.627282	2.56021	1.03457	-1.03678	0.440254	0.324776	-0.841421	0.519733	-0.80443	-0.400255
3	Baseline	-0.446145	-0.983653	1.24061	-4.00724	0.645791	0.355857	-1.50349	-0.256277	0.285603	-1.48144	2.2707	-0.62675	-1.46613	-0.491214	1.91618	1.0656	1.93442	1.51095	-1.80256	1.37171	1.24179	-0.519427	1.64011	-0.252861	-0.973028	-1.99725	-1.19042	-0.289484	-0.739736	-0.186845	-0.0255098	0.689435	-0.34103	1.19024	-0.56847	-0.980619	1.06007	-2.37316	-1.29915	-0.529352	0.75132	0.389756
4	Noise	0.12384	-0.170776	0.499526	-4.23454	2.35977	-1.08388	-1.01551	-0.836488	-1.51209	-0.0896427	-1.49145	0.346142	-4.28616	-0.482374	1.52441	0.033678	-0.032649	1.46673	3.00967	0.412311	5.00586	0.463537	-3.55442	1.87221	0.930999	-1.79438	1.40278	-1.10998	-0.217895	-0.348736	0.561371	-2.86915	-0.190354	-6.26249	0.560752	-2.56424	-0.574508	-0.657963	4.34357	-1.33299	0.432052	1.80136
5	Noise	-0.231796	3.94765	-2.1288	-4.12412	-2.25142	-2.72751	-2.02398	-1.08853	0.813085	-2.16824	-1.19379	2.12496	-4.62956	0.331845	7.54306	-0.115712	2.18005	-2.04115	-2.01113	4.26933	1.85335	2.15041	-2.53902	1.34395	2.36129	-0.660613	-0.648591	-1.54837	-1.59185	1.74011	-0.502656	-0.527785	-2.73287	-5.39149	0.511344	0.302957	-1.89251	-0.914387	0.78257	-4.36124	1.21071	1.87385
6	Noise	-1.32278	-0.36515	0.842939	-2.62232	1.37633	0.426527	0.713019	1.46252	-0.65363	-1.35606	1.17451	1.5837	-4.5655	0.792807	3.36528	0.526249	2.44336	4.85722	-1.37405	-0.689235	0.760429	0.915166	-3.10413	0.668693	2.48394	1.84628	0.420237	-0.640518	-2.09642	1.37481	-0.431981	3.19373	-1.09833	-9.427	0.753035	-1.42656	-0.342673	2.21242	0.638449	-1.67024	-0.965196	0.935615
7	Noise	-1.32489	0.786659	-0.530179	-4.47847	0.0612017	-1.86242	0.0747403	0.175096	-0.556355	0.632989	2.11417	2.12221	-1.44898	-0.055127	7.92116	-0.562546	4.41516	1.6241	-1.51458	-0.36356	1.29814	0.828385	-3.70962	0.922451	3.76853	-1.86128	-0.0973417	-0.69274	-0.915492	-0.102487	-0.160813	-0.68377	-1.28716	-1.3374	-2.4172	-0.948853	0.40922	1.758	5.35254	-2.16143	-0.502515	-0.855158
8	Noise	-0.524371	-0.183461	0.165951	-2.63627	-0.16182	-3.26019	-3.40124	1.60959	-0.10473	0.448322	-0.102541	0.438059	1.03894	0.631626	5.07429	-1.53468	3.58322	0.864219	-3.21829	1.35539	1.59799	0.133417	-3.67159	1.54	3.75259	-0.826456	-1.51894	0.146465	-0.0851965	-0.305439	-1.39446	-0.540061	-2.93304	1.54761	-0.281206	0.747115	-0.934849	0.507461	-0.792418	-3.77449	-0.535302	-1.74403
9	Catch	-0.200728	0.528971	0.567275	-2.92918	-0.878484	-0.516537	-3.25834	1.8235	0.233218	-0.933843	2.52001	1.6636	-2.16419	-0.427247	4.01735	0.140998	4.58177	-0.757515	-2.2521	0.966806	2.47493	0.578186	-1.15122	1.54095	3.61144	-1.44052	-0.14155	-0.57617	1.26385	-1.59328	0.121588	-0.349075	-3.89286	1.55475	0.588552	1.04766	-0.719298	2.55343	-2.73718	-3.26287	-0.119378	0.209186
10	Noise	0.0498357	-1.05436	-0.40966	-1.89602	-1.05053	0.564938	-0.303558	1.52734	1.17161	-0.284967	1.15588	0.11578	-3.78947	1.17308	3.51381	-0.0742072	0.1239	-0.795086	-2.39958	-0.103278	0.00896769	0.719878	-3.59921	-0.25176	1.93834	2.40476	2.89108	-0.873442	-0.803666	-1.16213	-1.71799	0.632259	0.298187	-3.88826	-2.19483	-2.73246	0.24858	-0.731864	-0.333799	-2.74693	2.6688	2.41879
11	Noise	0.304682	0.120435	-0.463346	-3.75475	8.36446	-0.32307	-1.88977	-0.573912	0.0849992	-0.50006	0.521471	-0.152963	-2.53687	-0.0334487	-0.235994	1.75492	1.80806	-2.42442	-1.10631	0.682763	1.04896	-0.454755	-1.98829	1.26048	1.46332	5.23267	-0.0150409	-0.951446	-2.5974	1.90919	-0.494924	-0.185468	-2.36075	1.0149	0.900471	1.92239	-0.0272716	-1.49972	-1.01246	-3.93474	-0.983263	-0.978018
12	Noise	-0.796973	0.600363	0.710928	-4.71076	-1.00665	0.782088	-2.12432	0.0205379	-0.829443	1.94157	1.87479	0.274317	0.477705	0.683381	0.663926	-0.118426	3.41463	-2.3673	-1.60762	-0.272993	0.678514	-0.681844	0.406718	0.121333	2.28288	-1.05531	0.14171	-1.39647	2.89982	-0.912806	-2.3176	2.07012	-2.87457	1.68903	2.85185	0.639649	-0.911275	1.00093	-4.4067	-2.01636	-0.617587	1.08682
13	Noise	-0.0215771		1.60152	-2.16314	0.178815	-1.47147	-2.67939	0.279297	-3.44696	1.29368	1.31188	2.32033	-2.14378	0.55662	1.02212	1.75992	2.82298	-1.56325	-1.24114	2.3681		0.121315		-0.0160335	1.31247	0.883662	-0.974705	-2.02678	3.11295	-0.434865	0.457153	0.82772	-1.24717	-3.4797	-1.55147	1.87353	0.984653	0.0636211	-3.0239	-1.46064	0.531739
14	Noise	1.06121		0.194343	-3.8017	0.164639	-2.52158	-2.11106	0.431406	-2.65366	-0.0876593	-0.790687	4.62787	-1.60118	1.67151	2.84455	-1.44936	3.23149	-1.27891	-2.10957	-1.97591		0.00606361		0.425845	4.06311	2.03908	-2.76372	1.49902	1.89606	0.430108	-0.93052	1.29144	-2.84938	0.30967	-2.40682	1.95207	0.719985	-1.92569	-2.05611	-4.87829	-0.483759
15	Catch	1.8013		-0.18172	-3.34988	0.249478	-1.98751	-4.30729	-0.246487	-0.357123	1.00934	1.7907	-0.77524	-2.13494	1.63671	2.55766	-0.366413	6.54691	-0.875846	-1.47651	-0.582246		0.568171		-0.72609	0.395786	1.50866	-0.839861	-1.66456	1.1851	-0.218834	-0.275436	0.255296	-2.7648	-2.30238	2.89265	0.876345	-0.559195	2.62126	-4.86142	-2.45303	-1.31708
16	Noise	0.295833		0.129576	-1.88426	-1.35931	-1.60667	-0.95147			0.53105	-0.609292	-0.860919	-3.95977	1.26048	1.67247		0.145269	-1.56581	-2.84921	-0.451249		0.00990993		1.28139	4.79311	-0.23066	-1.31256	-0.0118012			0.232308	-1.44138	-2.73742	-3.96167	0.781881	1.1455		0.620547	-4.67549	-3.08135	0.353295
17	Noise	0.550016		0.836981	-1.0683	1.41814	-2.47973	-2.26775			0.0464754	-0.324936	1.70855	-5.57797	0.562933	-0.541048		0.691112	-2.06096	2.86244	-0.695872		1.15322		-0.0511899	3.34205	-0.535329	-0.525116	-1.45074			0.987903	0.446196	-2.12712	-2.93989	-0.414026	0.844838		0.257837	-3.60109	-1.54039	-0.331038
18	Noise	0.20126		0.133926	-5.75249	-0.352642	-1.03553	-3.85842			0.543127	-0.270597	-2.16847	-2.91945	-0.0492292	3.73124		2.78308	-2.12926	0.425908	0.582396		-0.0492923		-0.42873	3.50543	-3.32758	0.623655	0.19954			-0.0471306	1.58541	-1.77088	-4.38728	-1.94429	2.44613		1.56063	-5.76553	-1.94216	-0.00908362
19	Noise	0.130249		-1.21827	-1.75987	-2.43278	-3.59648	-3.1633			2.31367		-1.53438	0.78292				3.22777	-0.493981	-1.32273	-0.43024		-0.0456735		0.023319	3.53856	-0.752305	0.726816	-1.04911			0.152706		-2.79028	-1.02805				-2.15989	-4.33767	-2.02628	0.468738
20	Noise	-0.042364		-1.68148	-1.9421	-0.261516	0.0770203	-3.37856			-1.37569		-1.50296	-2.36931				6.18344	-3.28004	-0.0524443	0.517762		1.00882		0.997403	4.2214	-2.23642	0.472766	-0.998659			-1.48435		-0.366232	-0.578027				0.399469	-5.00024	-1.58204	3.02903
21	Catch	1.86023		-1.33009	-1.57103	1.47711	-0.922989	-2.30437			-1.13153		1.8485	-0.198885				2.9467	0.968086	-0.929882	0.380111		0.292634		-0.388689	2.52883	-0.1718	0.932618	1.61505			-2.19109		-2.84944	-3.54821				-0.0996604	-0.404297	-2.75699	2.92977

## Sheet: FPvar Noise
		NOISE001	NOISE002	NOISE003	NOISE004	NOISE005	NOISE006	NOISE007	NOISE008	NOISE009	NOISE010	NOISE011	NOISE012	NOISE013	NOISE014	NOISE015	NOISE016	NOISE017	NOISE018	NOISE019	NOISE020	NOISE021	NOISE001	NOISE002	NOISE003	NOISE004	NOISE005	NOISE006	NOISE007	NOISE008	NOISE009	NOISE010	NOISE011	NOISE012	NOISE013	NOISE014	NOISE015	NOISE016	NOISE017	NOISE018	NOISE019	NOISE020	NOISE021
Minute Number	Condition	Paretic	Paretic	Paretic	Paretic	Paretic	Paretic	Paretic	Paretic	Paretic	Paretic	Paretic	Paretic	Paretic	Paretic	Paretic	Paretic	Paretic	Paretic	Paretic	Paretic	Paretic	NonParetic	NonParetic	NonParetic	NonParetic	NonParetic	NonParetic	NonParetic	NonParetic	NonParetic	NonParetic	NonParetic	NonParetic	NonParetic	NonParetic	NonParetic	NonParetic	NonParetic	NonParetic	NonParetic	NonParetic	NonParetic
1	Baseline	2.44686	-1.52106	-0.899841	9.99384	-2.9707	0.794428	2.39849	-1.66715	-2.2541	0.29261	-1.14697	0.162269	-0.461534	-0.0199401	-2.24291	-0.768787	-0.955156	-1.96707	1.14369	0.091435	-2.80349	1.77225	-4.72637	-0.856005	1.23011	1.06181	1.19414	2.16142	0.705525	-0.220326	1.29675	0.746678	-0.517058	-4.84234	-0.581305	2.65102	-1.49208	1.99469	2.01187	0.423723	-0.139413	-0.427571
2	Baseline	-1.64136	2.49912	-0.690012	-2.27826	2.48301	-0.646381	-0.501242	1.54719	2.47804	2.77608	-1.81188	0.859457	1.26951	0.608927	-0.90477	-0.108539	-2.1089	0.0507995	1.75031	-2.8072	1.25434	-0.917106	3.17232	0.428424	-0.427755	2.13825	0.121867	-1.6605	0.105361	0.572876	-0.517937	-1.33341	0.663621	3.06194	-0.0305253	-1.57253	0.665534	0.28627	-0.658689	0.607147	-1.177	-0.36022
3	Baseline	-0.805503	-0.978068	1.58985	-7.71558	0.487689	-0.148047	-1.89725	0.119956	-0.223934	-3.06869	2.95885	-1.02173	-0.807976	-0.588987	3.14767	0.877326	3.06405	1.91627	-2.89399	2.71576	1.54915	-0.855144	1.55405	0.427581	-0.802359	-3.20006	-1.31601	-0.500921	-0.810887	-0.352549	-0.77881	0.586729	-0.146563	1.7804	0.61183	-1.07848	0.826541	-2.28096	-1.35318	-1.03087	1.31641	0.787791
4	Noise	0.142662	-0.604727	0.317317	-7.84507	3.606	-1.03065	-0.380634	-0.72646	-0.942685	-1.38281	-2.60535	-0.619436	-5.2011	1.40433	1.76486	-0.438848	0.632351	1.66597	4.93384	-0.369101	6.44589	0.528881	-4.79113	1.54277	0.828275	-0.953409	0.980341	-0.863258	0.268597	3.28393	0.589121	-3.83373	-0.810422	-5.0543	0.218731	-3.10655	-1.21949	-0.475074	6.54618	-0.0835764	0.843973	2.73236
5	Noise	0.283247	5.50514	-2.43226	-7.99237	-3.32511	-1.39889	-1.93507	-1.56044	2.21432	-3.8045	-0.687882	1.80434	-5.8951	0.477657	10.1207	-1.07817	2.28483	-2.74314	-2.6749	4.31132	2.56225	3.23923	-2.20599	1.01176	2.88364	0.0337306	-0.986124	-2.28692	-2.21217	2.30669	-0.0279424	-1.37109	-2.4542	-5.1986	-0.167405	0.487142	-1.90805	-1.61057	-0.36169	-5.3418	1.86599	3.42493
6	Noise	-0.971946	0.264201	0.902726	-6.21548	1.35185	2.78469	0.909913	1.41898	0.247095	-2.38481	3.18362	1.25413	-5.35286	1.15196	3.877	0.55968	3.52407	4.57136	-2.50602	-0.852362	2.142	1.09447	-4.8643	0.72788	2.05288	2.15144	1.355	-0.851159	-3.16938	2.40058	-0.895591	4.58827	-0.594872	-10.5574	0.460922	-1.58776	-0.328951	2.66429	1.38821	-1.55767	-1.94458	0.193302
7	Noise	-1.45351	0.73488	-0.61076	-7.63311	0.0363031	-1.94933	0.526935	0.701028	-1.27479	2.25747	1.97142	2.06254	-2.11839	0.226639	7.59514	-1.28395	5.67278	3.24445	-2.76156	-0.957266	0.972379	0.837897	-5.79262	0.490867	4.96727	-2.62959	-0.3764	-1.52169	-0.474765	0.596195	0.403104	-0.864122	-0.728729	-2.46453	-3.70826	-0.659771	0.917091	3.19001	4.55841	-2.87678	-0.642842	-2.75722
8	Noise	-1.07066	-0.377919	1.16592	-5.81146	0.0902049	-3.60642	-3.20346	2.1546	1.08558	0.614159	-0.656178	0.274385	1.12042	0.98383	5.94945	-2.45323	5.55781	0.730095	-4.22694	0.924697	4.05115	0.570322	-5.30556	2.29177	4.60103	-1.23946	-0.553204	1.25504	0.495356	1.51116	-2.41818	-0.272992	-2.77839	1.62006	-0.218229	0.966366	-0.785937	1.89728	0.23451	-4.37887	1.59909	-2.95917
9	Catch	-0.260567	0.961446	1.12121	-5.77752	-0.640608	0.348677	-3.37726	3.00767	0.749294	-0.495878	3.42719	1.41914	-1.5668	-0.861444	5.27538	0.0946829	5.32077	-1.38565	-3.23877	1.41929	2.51911	1.04493	-2.35795	1.26067	6.18437	-1.96334	-0.60122	-0.228378	1.36292	-1.1554	0.161315	-0.468966	-3.93805	7.92868	0.6326	0.826468	-1.30627	3.19008	1.88479	-2.16964	-0.26918	1.15159
10	Noise	-0.310448	-1.36045	-0.306774	-4.65725	0.417651	0.527704	0.00432414	1.41719	2.74564	-1.15152	0.325381	-1.24969	-4.65501	2.57018	3.66235	0.039282	-0.318117	-1.53239	-3.58988	-0.78522	-0.649078	2.08814	-4.90663	-0.799918	2.25587	3.81134	2.74468	-0.820213	-0.995274	0.443646	-0.790719	0.828779	0.274649	-4.56676	-1.49369	-3.81944	-0.310067	-1.67188	-0.822371	-2.79217	2.67577	0.857553
11	Noise	0.24079	-0.612971	-0.288129	-7.65113	10.8459	0.804199	-1.77848	0.236606	0.486252	-1.27654	0.677172	-1.00696	-2.71504	1.51346	0.249578	2.89022	3.58541	-2.4107	-2.22049	1.2927	1.53406	-0.800448	-2.57014	1.38034	2.24478	9.72808	-0.420563	-1.22432	-3.59313	2.20691	-0.545726	1.30098	-1.04783	2.84788	1.42781	2.27301	-0.0787021	0.16769	-1.29871	-4.56899	-0.617923	-2.80877
12	Noise	-0.164427	0.442031	1.34026	-8.70129	-0.381791	1.35867	-1.6037	0.705669	-0.302437	0.638451	2.21785	-1.37559	-0.0749574	1.96545	2.00188	1.40564	6.13827	-1.97023	-3.12887	-0.143949	0.674109	-0.490725	0.462557	0.221529	2.93272	-0.363738	0.496987	-1.43997	3.20165	-0.320165	-2.7539	3.00457	-2.56891	4.5926	2.55268	0.555622	0.687961	1.15226	-5.99674	-1.94901	-0.881102	2.55328
13	Noise	0.350631		1.80876	-4.01187	-1.25616	-1.54892	-1.9104	0.530121	-3.93509	0.382315	1.21337	1.2585	-2.67628	1.42012	1.0785	1.9992	2.96208	-2.48476	-2.5121	2.09582		0.129833		-0.0198151	2.21841	0.543335	-0.774381	-2.46129	4.01178	0.749209	0.193847	1.53575	-1.48893	-0.499732	-3.25411	3.18341	1.5538	1.19976	-4.44614	-1.15782	2.63386
14	Noise	3.09997		0.200802	-7.83664	0.223398	-1.18273	-2.55128	0.449066	-1.61229	-1.29842	-1.75198	5.23344	-2.62798	1.94483	3.53824	-2.13268	3.91541	-1.76815	-2.34434	-3.15777		0.659786		0.772677	5.58132	1.8906	-2.04392	2.36672	3.47053	2.22134	-1.13596	2.06407	-1.99525	4.16487	-2.8242	2.04906	1.76977	-2.09118	-3.37776	-2.43857	0.0309175
15	Catch	3.34543		1.23686	-7.90228	1.87392	-1.72176	-3.78614	-0.455959	0.297865	-0.0307965	2.30544	-1.23002	-1.67454	3.20731	1.73863	-1.40625	7.35078	-1.23446	-1.25065	-1.69513		1.62631		-0.444191	0.223604	2.04491	-1.57806	-1.1244	1.71572	0.633486	-0.39181	0.67862	-2.76758	0.460211	2.16104	2.36489	1.3694	3.1101	-6.18455	-2.69476	-1.71102
16	Noise	1.95036		0.352195	-4.44905	-1.38649	-1.58289	-0.959891			-0.651737	-0.0579578	-1.21431	-4.32932	1.90887	3.11089		0.358256	-2.56156	-3.53649	0.580953		0.640662		1.04131	5.82442	0.975361	-1.94327	-0.458301			-0.0379869	-2.33596	-2.65951	-4.78182	0.646465	0.803711		0.483176	-5.85283	-2.28472	1.21952
17	Noise	3.43987		1.13244	-4.11756	1.85471	-2.40927	-1.73068			-0.313796	-1.62226	0.0562563	-7.02746	1.5218	0.0692556		1.87199	-2.63224	3.08353	-0.502129		2.9404		-0.660946	4.88725	-0.88257	-0.367972	-0.677778			0.780837	0.523692	-2.01075	-2.26691	1.84904	3.11695		0.685327	-4.02249	-1.25072	-0.938091
18	Noise	0.965601		0.145444	-9.38106	-0.924762	-0.773058	-4.26522			0.0441286	0.53387	-2.80149	-3.51933	0.66995	3.58987		3.42363	-2.14162	0.738085	0.955244		-0.189532		-0.873521	3.32878	-3.84164	-0.547766	-0.0387885			-0.0956512	1.69545	-2.04063	-4.34002	-3.1711	2.0492		3.16321	-6.96176	-2.46359	0.901368
19	Noise	0.838843		-1.55099	-5.78015	-2.92914	-4.25822	-3.52231			2.36962		-2.57907	1.2364				6.26553	0.182619	-1.72379	-0.470678		0.311826		-0.346342	5.2775	-0.780599	3.59037	-1.28563			0.549106		-2.69212	3.97992				-2.24374	-6.42902	-1.86823	1.61848
20	Noise	0.556069		-2.15505	-4.21061	-1.19095	0.206774	-3.37767			-2.84075		-1.52929	-3.33384				8.88635	-4.39632	0.167946	1.3243		1.1951		0.983643	4.92515	-2.86627	-0.182707	-0.312778			-2.13058		-0.100598	1.84537				1.45489	-6.75441	-1.72727	4.2052
21	Catch	3.08277		-1.37961	-5.43118	2.39336	-0.497576	-2.25832			-1.12749		3.94421	0.371116				2.55807	0.983242	-1.92606	0.6044		0.665227		-0.392801	6.3252	-0.447226	1.29256	1.3317			-2.88075		-2.42899	-2.1307				-0.40508	5.785	-3.06201	2.33839

## Sheet: Dispvar Noise
		NOISE001	NOISE002	NOISE003	NOISE004	NOISE005	NOISE006	NOISE007	NOISE008	NOISE009	NOISE010	NOISE011	NOISE012	NOISE013	NOISE014	NOISE015	NOISE016	NOISE017	NOISE018	NOISE019	NOISE020	NOISE021	NOISE001	NOISE002	NOISE003	NOISE004	NOISE005	NOISE006	NOISE007	NOISE008	NOISE009	NOISE010	NOISE011	NOISE012	NOISE013	NOISE014	NOISE015	NOISE016	NOISE017	NOISE018	NOISE019	NOISE020	NOISE021
Minute Number	Condition	Paretic	Paretic	Paretic	Paretic	Paretic	Paretic	Paretic	Paretic	Paretic	Paretic	Paretic	Paretic	Paretic	Paretic	Paretic	Paretic	Paretic	Paretic	Paretic	Paretic	Paretic	NonParetic	NonParetic	NonParetic	NonParetic	NonParetic	NonParetic	NonParetic	NonParetic	NonParetic	NonParetic	NonParetic	NonParetic	NonParetic	NonParetic	NonParetic	NonParetic	NonParetic	NonParetic	NonParetic	NonParetic	NonParetic
1	Baseline	1.47133	-2.79138	-0.596194	0.454725	1.32527	1.44524	0.668363	0.177419	-3.05383	1.38536	1.72142	0.88703	-2.01057	0.108	0.185349	0.840693	-0.750317	1.79331	-0.267999	0.138527	2.277	0.771083	-2.33454	-0.0451604	2.81028	-1.54675	1.69919	0.338464	-1.12496	0.313291	0.947414	-1.97678	0.0693899	-1.65566	-0.634821	-0.821151	0.544488	-0.996564	-2.28389	0.301177	0.0724494	-1.69906
2	Baseline	-0.663665	-1.07538	-0.433719	-0.381657	1.06376	0.459856	-0.153696	1.02831	-1.09633	0.129774	-1.55974	-0.161018	1.58104	-0.348465	-0.550821	-0.106824	1.10186	-2.40177	0.839515	-0.0776907	0.239287	-0.866648	1.09566	-0.540052	0.366759	2.22065	-0.115173	0.492038	0.402773	0.95743	2.66808	-0.255577	2.43998	1.20348	-1.86898	-0.315148	0.414598	-1.29932	0.523185	0.869977	-2.85802	2.32479
3	Baseline	-0.807666	3.86676	1.02991	-0.0730675	-2.38904	-1.9051	-0.514667	-1.20573	4.15017	-1.51514	-0.161689	-0.726012	0.429528	0.240465	0.365472	-0.733869	-0.351545	0.608462	-0.571516	-0.0608363	-2.51628	0.0955653	1.23888	0.585212	-3.17704	-0.673905	-1.58402	-0.830502	0.722185	-1.27072	-3.6155	2.23236	-2.50937	0.452184	2.50381	1.1363	-0.959086	2.29588	1.76071	-1.17115	2.78557	-0.625729
4	Noise	0.325211	-2.80509	1.33679	0.874093	-1.00223	1.09374	-0.0439773	-0.211987	-0.577353	0.344007	-1.12515	-0.208893	-0.473955	0.359015	2.22251	-0.504359	-0.328199	1.80277	2.93967	0.245701	-0.961864	1.1473	-0.455299	-1.00424	-3.9493	1.19782	-0.751527	-1.36778	0.721303	2.19854	-0.190411	-3.58506	0.688905	-2.1399	-1.77088	-1.47688	1.36783	1.19671	2.76135	5.9136	0.484141	1.04823
5	Noise	2.20884	1.98422	0.718195	-1.73525	0.449277	0.136557	-0.0432088	-2.71497	-2.0129	-0.938086	-1.04522	1.13785	-3.52938	0.3353	1.8671	-2.31182	-0.760405	-0.625058	-1.69096	2.36962	1.69023	1.36142	-0.0388341	-2.11016	-1.19438	-0.873805	-3.48282	0.332377	-1.25631	3.94902	-3.26046	-2.10128	-1.08876	-5.48923	-1.25459	1.02693	0.642539	0.446202	-0.397412	-0.506037	4.92197	-0.996783
6	Noise	1.34827	-1.56061	-0.479558	-0.710548	1.33028	0.0852361	0.521395	-0.25113	3.23532	-0.90642	-0.829887	-2.51551	-4.82308	1.18479	0.30489	-0.7083	0.449565	-0.699878	-0.626189	-0.524151	2.86006	-1.13178	-4.94864	0.734539	-1.89851	1.57033	0.3917	3.46985	-0.15605	0.0903794	-2.66663	1.91177	-0.425842	-4.63592	1.28231	1.01366	0.0767482	4.1042	6.28918	-1.00482	-1.58344	0.904659
7	Noise	0.338629	-2.25897	-0.578851	0.308236	-1.21427	1.13918	0.0974586	1.60395	-3.23736	1.46559	-0.312831	-0.763799	2.05605	1.41951	0.75234	1.71731	-0.779413	-0.0280192	-1.0597	0.679966	-0.844721	-0.794448	1.39421	-1.25075	-2.27413	1.36538	0.544003	1.7444	-0.140022	1.09134	1.38652	-0.140037	0.337825	-2.84323	-0.0726424	2.12396	1.44204	3.85539	2.90976	-2.10304	-0.650194	-2.21829
8	Noise	0.494188	-3.12551	1.21704	-0.107645	-0.375475	-2.1609	1.51024	2.22271	-0.919805	-0.723619	-2.27447	0.286869	4.76011	3.36458	0.744571	-2.34911	0.263543	-1.47883	-1.68983	3.38667	2.18074	-0.69623	-2.67654	0.69312	-2.55863	-0.588764	-0.0858717	0.785817	1.6924	3.803	0.560192	-2.75573	-0.861809	1.80528	-0.0881916	2.20337	-1.3425	3.49986	4.31553	-1.65587	1.44994	3.37885
9	Catch	0.939475	1.04868	-0.00278001	-0.333816	-0.97387	-0.381373	0.481479	1.42248	-3.07473	0.251643	-0.736	-1.94085	7.92427	0.320124	0.195294	-0.716927	3.82113	-0.940357	-1.90342	0.617567	-2.29755	-0.462519	0.630142	0.087945	-0.464626	1.45516	1.65218	-0.379212	1.04055	-1.31873	-0.0131503	4.4855	-2.3224	5.34217	0.11021	-1.43272	1.02231	5.60675	-0.661901	-0.27057	1.23419	-0.188018
10	Noise	1.66518	-1.92917	-0.682635	-3.29171	2.38361	2.21634	1.64629	0.0266451	-2.42205	-0.592138	0.0304562	0.321523	1.07502	0.584772	-0.138956	-1.38458	0.8078	-3.80933	-1.85085	2.59565	1.5311	-0.929354	-0.909453	-1.00408	-0.175632	-2.08106	0.517965	2.44682	1.42963	3.27301	-1.22735	-0.920447	-1.48838	0.0862954	-1.92445	2.03768	0.713075	0.129391	-3.18031	-1.64872	0.486004	-2.73024
11	Noise	-0.960338	-3.44828	0.261627	-2.29436	9.41526	0.58741	0.327352	-2.27734	-3.02236	-0.341313	-1.0328	-0.294842	6.57328	3.5292	1.18992	-0.720647	0.533833	-0.376571	-1.76484	0.063093	2.57921	-0.956258	-3.67944	-0.614449	-4.06045	9.59666	-0.22642	-0.608698	-0.840517	1.72121	-1.6274	-3.57399	-0.320869	0.846957	2.12696	2.17977	0.440762	2.18561	-2.27528	-1.30851	0.393902	-4.1709
12	Noise	0.748821	2.53803	0.833923	-0.511752	-0.479272	0.961731	1.30365	3.23733	-4.64605	-2.42664	1.89091	-1.24292	2.49803	3.54574	0.091716	0.12419	0.966819	-3.33577	-2.37443	0.637505	1.26643	-0.114724	2.87725	-0.646222	-5.11933	-1.26252	1.55962	0.32169	1.64127	0.524893	-1.52305	-1.255	0.347946	0.824228	3.85508	0.0740513	1.72559	3.37323	-2.7052	1.28261	0.0744763	-0.1008
13	Noise	-0.453935		-0.0142645	-3.15383	0.552422	1.45425	0.0557733	3.01508	1.79888	0.897729	-0.0266464	0.497785	-0.563806	1.65195	1.03496	-0.33478	1.22577	-3.41351	-1.29077	2.3647		0.755892		1.98248	0.440421	0.87482	-1.38641	-0.71777	2.59355	1.54057	0.618958	-0.813408	1.03417	-2.45898	0.861831	1.98414	1.29808	1.16724	-2.7794	-0.278723	2.79023
14	Noise	2.42131		0.969054	0.319706	2.95155	0.444232	1.77609	1.92205	-1.45533	-0.896568	0.111834	-0.779962	-2.9592	2.0367	1.87339	1.36121	1.40043	-3.12908	-0.986322	2.03014		3.65625		-1.20348	2.0649	1.15281	-0.120361	-0.331346	0.475721	2.98099	-0.884029	-1.0781	6.67253	-4.63937	0.759444	-0.530863	-1.22577	3.79717	-4.28811	1.17755	-0.795319
15	Catch	1.3678		-0.0343816	-0.228998	1.86953	-1.17936	0.408364	-0.327282	-1.1572	0.685914	-0.412679	0.334698	1.12662	1.42834	0.719479	1.04622	2.9493	-2.85221	-1.92144	1.14632		1.42263		-0.157735	-3.37575	2.73919	-1.8431	-1.78956	-0.249486	0.573362	-1.01564	1.15331	-1.89834	0.965929	1.15715	0.697254	-0.0696432	5.19152	-4.08706	-0.813312	-1.66263
16	Noise	1.06863		0.793033	2.35455	0.673839	0.474254	2.30054			0.227101	-0.538493	-1.14519	-3.22893	1.11949	0.629327		0.939215	-1.96607	-2.02929	3.46493		1.42578		-0.316784	1.27652	-1.03428	-0.84948	-1.11593			-0.222385	-2.32638	-0.676943	-3.78209	-2.75613	3.23686		2.05868	-1.2952	-1.22953	0.0814237
17	Noise	3.01347		-1.26074	1.56303	1.78536	-1.50113	0.830924			1.0751	-0.644276	0.332545	-2.52656	1.38872	0.26801		1.19997	-3.47802	-0.996104	1.26384		4.07201		-0.306917	2.73663	3.73369	-2.37377	-0.172792			-0.663102	-2.64586	0.0234833	-3.10965	-0.552477	-0.853968		0.658633	-2.16208	-2.06926	-0.962987
18	Noise	1.48627		-0.36264	-0.945907	-3.13483	-1.64944	-0.606404			-0.32237	1.76207	-1.82127	-1.05314	1.31669	2.02005		0.813216	-3.66999	1.03607	1.40264		2.45082		-0.855163	-4.19918	1.14405	-0.670715	-0.961683			0.423723	1.31738	-3.57599	-2.03367	-1.65161	-0.833874		1.91372	-3.36368	0.868289	0.584142
19	Noise	-0.26154		0.522922	1.11234	-0.3576	-0.462886	-1.21302			0.685751		-0.859568	-1.84541				0.375044	-4.3676	-0.0159772	2.719		0.572673		-2.57685	1.00827	-0.655009	-3.18395	-2.35526			1.32423		-2.47833	0.288017				3.68542	-0.0238353	-0.943157	-0.0946178
20	Noise	0.0593407		1.13231	0.784221	-1.73831	-0.214254	-0.0493752			-1.48899		-0.535148	-0.728411				0.640441	-4.61513	0.134972	2.37326		0.94258		-2.10393	-0.812571	0.162599	1.00239	-2.82824			-2.18865		-2.01926	-3.00889				4.83751	-3.35551	-1.14213	-0.473196
21	Catch	2.06185		-0.110735	1.19363	-0.694742	2.09551	0.978661			-1.75441		-1.97908	-2.3469				0.85794	2.06285	-1.92322	2.11639		2.51349		-2.79839	-0.920066	0.342725	-1.34544	-1.08795			-1.23579		-1.25881	-1.2495				0.589914	5.87619	3.18952	1.0253
